# Supplementary material for: ﻿An annotated checklist of fish species described from the Philippines
Source: Zookeys. 2025 Jul 21;1246:1–287. doi: 10.3897/zookeys.1246.145752 (PMC12305098; doi:10.3897/zookeys.1246.145752)
Supplement: ﻿Supplementary material 1 — Species list [file zookeys-1246-001_article-145752__-s001.xlsx]

## Sheet: STable1
Supplementary Table 1. List of all nominal species described from the Philippines, current status, & current valid name. Note: V–valid, VE–endemic to the Philippine waters, X–invalid.			221
Original ScientificName	Status	ValidAs/Remarks
ORDER MYXINIFORMES (1)
Family Myxinidae (1)
Eptatretus fernholmi McMillan & Wisner, 2004	V	Eptatretus luzonicus Fernholm, Norén, Kull&er, Quattrini, Zintzen, Roberts, Mok & Kuo, 2013
Eptatretus strahani McMillan & Wisner, 1984	V
ORDER CHIMAERIFORMES (3)
Family Chimaeridae (7)
Chimaera deani Smith & Radcliffe, 1912	VE	Hydrolagus deani (Smith & Radcliffe, 1912)
ORDER CARCHARHINIFORMES (7)
Family Proscylliidae (24)
Eridacnis radcliffei Smith, 1913	V
Family Pseudotriakidae (25)
Gollum suluensis Last & Gaudiano, 2011	VE
Family Triakidae (27)
Hemitriakis leucoperiptera Herre, 1923	VE
Family Pentanchidae
Galeus friedrichi Ebert & Jang, 2022	V
Galeus schultzi Springer, 1979	VE
Pentanchus herklotsi Fowler, 1934	V	Apristurus herklotsi (Fowler, 1934)
Pentanchus profundicolus Smith & Radcliffe, 1912	V
ORDER SQUALIFORMES (9)
Family Centrophoridae (33)
Nasisqualus profundorum Smith & Radcliffe, 1912	V	Deania profundorum (Smith & Radcliffe, 1912)
Family Etmopteridae (34)
Etmopterus brachyurus Smith & Radcliffe, 1912	V
Etmopterus marshae Ebert & Van Hees, 2018	VE
Family Dalatiidae (37)
Squaliolus laticaudus Smith & Radcliffe, 1912	V	Squaliolus laticaudus Smith & Radcliffe, 1912
Family Squalidae (38)
Squalus philippinus Smith & Radcliffe, 1912	X	Squalus montalbani Whitley, 1931
ORDER SQUATIFORMES (11)
Family Squatinidae (40)
Squatina caillieti Walsh, Ebert & Compagno, 2011\	VE
ORDER PRISTIOPHORIFORMES (12)
Family Pristiophoridae (41)
Pristiophorus lanae Ebert & Wilms, 2013	VE
ORDER RAJIFORMES (14)
Family Rajidae (44)
Dipturus amphispinus Last & Alava, 2013	VE
Okamejei panayensis Misawa, Babaran & Motomura, 2022	VE
Okamejei jensenae Last & Lim, 2010	V	Orbiraja jensenae (Last & Lim, 2010)
Family Arhynchobatidae
Notoraja subtilispinosa Stehmann, 1989	V	Insentiraja subtilispinosa (Stehmann, 1989)
ORDER PRISTIFORMES (15)
Family Rhinobatidae (45)
Rhinobatos whitei Last, Corrigan & Naylor, 2014	VE
ORDER NOTACANTHIFORMES (25)
Family Halosauridae (71)
Halosaurus mediorostris Günther, 1887	V	Aldrov&ia mediorostris (Günther, 1887)
Halosauropsis ridgwayi Fowler, 1934	VE	Halosaurus ridgwayi (Fowler, 1934)
Family Notacanthidae (72)
Notacanthus abbotti Fowler, 1934	V
ORDER ANGUILLIFORMES (26)
Family Synaphobranchidae (74)
Dysomma dolichosomatum Karrer, 1983	V
Ilyophis robinsae Sulak & Shcherbachev, 1997	VE
Family Muraenidae (77)
Anarchias reticulatus Herre, 1923	X	Uropterygius micropterus (Bleeker, 1852)
Diaphenchelys laimospila Huang, Smith & Liao, 2021	V
Gymnothorax annulatus Smith & Böhlke, 1997	V
Gymnothorax brunneus Herre, 1923	X	Gymnothorax herrei Beebe & Tee-Van, 1933
Gymnothorax herrei Beebe & Tee-Van, 1933	V
Gymnothorax indong Seale, 1910	X	Gymnothorax zonipectis Seale, 1906
Gymnothorax microstictus Böhlke, 2000	V
Gymnothorax philippinus Jordan & Seale, 1907	V
Gymnothorax pseudoherrei Böhlke, 2000	V
Gymnothorax pseudokidako Huang, Loh & Liao, 2021	V
Gymnothorax samalensis Seale, 1910	X	Gymnothorax chilospilus Bleeker, 1864
Uropterygius mactanensis Huang, Balisco, Evacitas & Liao, 2023	VE
Family Ophichthidae (80)
Benthenchelys cartieri Fowler, 1934	V
Brachysomophis umbonis McCosker & Randall, 2001	V
Caecula mindora Jordan & Richardson, 1908	V	Lamnostoma mindora (Jordan & Richardson, 1908)
Caecula philippinensis Herre, 1936	VE	Yirrkala philippinensis (Herre, 1936)
Caecula taylori Herre, 1923	X	Lamnostoma mindora (Jordan & Richardson, 1908)
Callechelys myersi Herre, 1932	VE	Bascanichthys myersi (Herre, 1932)
Chlevastes elaps Fowler, 1912	X	Myrichthys colubrinus (Boddaert, 1781)
Jenkinsella oliveri Seale, 1910	VE	Cirrhimuraena oliveri (Seale, 1910)
Jenkinsiella nectura Jordan, 1907	X	Cirrhimuraena tapeinoptera Bleeker, 1863
Leiuranus lithinus Jordan & Richardson, 1908	V	Ophichthus lithinus (Jordan & Richardson, 1908)
Muraenichthys malabonensis Herre, 1923	X
Muraenichthys philippinensis Schultz & Woods, 1949	VE
Muraenichthys retropinnis Fowler, 1934	V	Schultzidia retropinnis (Fowler, 1934)
Muraenichthys thompsoni Jordan & Richardson, 1908	V
Muraenichthys velinasalis Hibino & Kimura, 2015	V
Myrichthys paleracio McCosker & Allen, 2012	VE
Ophichthus manilensis Herre, 1923	VE
Ophichthus tomioi McCosker, 2010	V
Pisodonophis copelandi Herre, 1953	VE
Pisodonophis macgregori Jordan & Richardson, 1908	X	Pisodonophis cancrivorus (Richardson, 1848)
Pylorobranchus hearstorum McCosker, 2014	V
Scolecenchelys brevicaudata Hibino & Kimura, 2015	VE
Skythrenchelys zabra Castle & McCosker, 1999	V
Family Nettastomatidae (82)
Nettastoma solitarium Castle & Smith, 1981	V
Saurenchelys taiwanensis Karmovskaya, 2004	V
Family Congridae (83)
Ariosoma obud Herre, 1923	VE	Ariosoma obud Herre, 1923
Ariosoma sazonovi Karmovskaya, 2004	VE	Ariosoma sazonovi Karmovskaya, 2004
Arisoma brachyrhynchus Fowler, 1934	V
Bathycongrus bleekeri Fowler, 1934	V
Bathycongrus stimpsoni Fowler, 1934	X	Bathycongrus guttulatus (Günther, 1887)
Bathycongrus megalops Fowler ,1934	X	Bathycongrus retrotinctus (Jordan & Snyder, 1901)
Bathycongrus villosus Smith, Karmovskaya & da Silva, 2020	V
Bathyuroconger fowleri Smith, Ho & Tashiro, 2018	V
Chiloconger philippinensis Smith & Karmovskaya, 2003	V
Conger macrocephalus Kanazawa, 1958	V
Conger philippinus Kanazawa, 1958	V
Congrhynchus talabonoides Fowler, 1934	V
Gnathophis asanoi Karmovskaya, 2004	V
Gorgasia preclara Böhlke & Randall, 1981	V
Heteroconger perissodon Böhlke & Randall, 1981	V
Parabathymyrus philippinensis Ho, Smith & Shao, 2015	VE
Rostroconger macrouriceps Smith, 2018	V
Silvesterina parvibranchialis Fowler, 1934	V	Bathyuroconger parvibranchialis (Fowler, 1934)
Taenioconger chapmani Herre, 1923	V	Heteroconger chapmani (Herre, 1923)
Taenioconger naeocepaeus Böhlke, 1951	V	Gorgasia naeocepaea (Böhlke, 1951)
Family Moringuidae (84)
Moringua cagayana Seale, 1910	X	Moringua guthriana (McClelland, 1844)
Moringua penni Schultz, 1953	V
Moringua robusta Herre, 1923	X	Moringua raitaborua (Hamilton, 1822)
Family Anguillidae (91)
Anguilla huangi Teng, Lin & Tzeng, 2009	X	Anguilla luzonensis Watanabe, Aoyama & Tsukamoto, 2009
Anguilla luzonensis Watanabe, Aoyama & Tsukamoto, 2009	V
Muraena manillensis Bleeker, 1864	X	Anguilla marmorata Quoy & Gaimard, 1824
ORDER CLUPEIFORMES (29)
Family Engraulidae (100)
Stolephorus oligobranchus Wongratana, 1983	V	Encrasicholina oligobranchus (Wongratana, 1983)
Stolephorus babarani Hata, Lavoué & Motomura, 2020	VE
Stolephorus insignus Hata & Motomura, 2018	V
Stolephorus mercurius Hata, Lavoue & Motomura, 2021	V
Stolephorus ronquilloi Wongratana, 1983	VE
Family Clupeidae (102)
Clupea manulensis Marion de Procé, 1822	X	An overlooked available name.
Family Dorosomatidae
Sardinella goni Stern, Rinkevich & Goren, 2016	VE
Sardinella pacifica Hata & Motomura, 2019	VE
Harengula tawilis Herre, 1927	VE
Family Dussumieriidae
Etrumeus albulina Fowler, 1934	V	Dussumieria albulina (Fowler, 1934)
ORDER ALEPOCEPHALIFORMES (30)
Family Alepocephalidae (105)
Alepocephalus andersoni Fowler, 1934	V
Bathytroctes harperi Fowler, 1934	X	Rouleina attrita (Vaillant, 1888)
Leptoderma retropinna Fowler, 1943	V
Narcetes lloydi Fowler, 1934	V
Rouleina danae Parr, 1951	V
Rouleina euryops Sazonov, 1999	V
Xenodermichthys funebris Fowler, 1943	X	Rouleina squamilatera (Alcock, 1898)
ORDER CYPRINIFORMES (32)
Family Cyprinidae (109)
Barbodes amara Herre, 1924	VE
Barbodes baoulan Herre, 1926	VE
Barbodes clemensi Herre, 1924	VE
Barbodes disa Herre, 1932	VE
Barbodes flavifuscus Herre, 1924	VE
Barbodes hemictenus Jordan & Richardson, 1908	V
Barbodes katolo Herre, 1924	VE
Barbodes lanaoensis Herre, 1924	VE
Barbodes lindog Herre, 1924	VE
Barbodes manalak Herre, 1924	VE
Barbodes palata Herre, 1924	VE
Barbodes pyrpholeos Tan & Husana, 2021	VE
Barbodes sirang Herre, 1932	VE
Barbodes tras Herre, 1926	VE
Barbodes tumba Herre, 1924	VE
Barbus bantolanensis Day, 1914	X	Barbodes manguaoensis (Day, 1914)
Barbus cataractae Fowler, 1934	VE	Barbodes cataractae (Fowler, 1934)
Barbus herrei Fowler, 1934	VE	Barbodes herrei (Fowler, 1934)
Barbus ivis Seale, 1910	VE	Barbodes ivis (Seale, 1910)
Barbus manguaoensis Day, 1914	VE	Barbodes manguaoensis (Day, 1914)
Barbus palavanensis Boulenger, 1895	VE	Barbodes palavanensis (Boulenger, 1895)
Barbus quinquemaculatus Seale & Bean, 1907	VE	Barbodes quinquemaculatus (Seale & Bean, 1907)
Cephalakompsus pachycheilus Herre, 1924	VE	Barbodes pachycheilus (Herre, 1924)
Cyclocheilichthys schoppeae Cervancia & Kottelat, 2007	VE
Cyrene cyanopareja Heckel, 1843	X	Osteochilus vittatus (Valenciennes, 1842)
M&ibularca resinus Herre, 1924	VE	Barbodes resinus (Herre, 1924)
Ospatulus palaemophagus Herre, 1924	VE	Barbodes palaemophagus (Herre, 1924)
Ospatulus truncatulus Herre, 1924	VE	Barbodes truncatulus (Herre, 1924)
Puntius joaquinae Wood, 1968	VE	Barbodes joaquinae (Wood, 1968)
Puntius montanoi Sauvage, 1881	VE	Barbodes montanoi (Sauvage, 1881)
Puntius umalii Wood, 1968	VE	Barbodes umalii (Wood, 1968)
Family Danionidae
Mearnsella alestes Seale & Bean, 1907	VE	Nematabramis alestes (Seale & Bean, 1907)
Nematabramis verecundus Herre, 1924	X	Nematabramis alestes (Seale & Bean, 1907)
Rasbora everetti Boulenger, 1895	VE
Rasbora philippina Günther, 1880	VE
Rasbora punctulatus Seale & Bean, 1907	X	Rasbora philippina Günther, 1880
ORDER SILURIFORMES (34)
Family Siluridae (149)
Hito taytayensis Herre, 1924	VE	Pterocryptis taytayensis (Herre, 1924)
Penesilurus palavanensis Herre, 1924	X	Pterocryptis taytayensis (Herre, 1924)
Family Clariidae (169)
Clarias gilli Smith & Seale, 1906	X	Clarias nieuhofii Valenciennes, 1840
Family Ariidae (172)
Arius dispar Herre, 1926	V
Arius magatensis Herre, 1926	VE	Plicofollis magatensis (Herre, 1926)
Arius manillensis Valenciennes, 1840	VE
Arius venosus Valenciennes, 1840	V
Netuma patriciae Takahashi, Kimura & Motomura, 2019	VE
Pimelodus manillensis Valenciennes, 1840	VE	Cephalocassis manillensis (Valenciennes, 1840)
Pseudarius philippinus Sauvage, 1880	X	Arius manillensis Valenciennes, 1840
ORDER ARGENTINIFORMES (39)
Family Opisthoproctidae (191)
Dolichopteryx andriashevi Parin, Belyanina & Evseenko, 2009	V
Family Microstomatidae (192)
Microstoma schmitti Fowler, 1934	VE	Nansenia schmitti (Fowler, 1934)
ORDER AULOPIFORMES (44)
Family Synodontidae (205)
Synodus fasciapelvicus Randall, 2009	V
Synodus pacificus Ho, Chen & Shao, 2016	V
Synodus tectus Cressey, 1981	V
Family Paralepididae (218)
Chlorophtalmus brevirostris Fourmanoir, 1981	V	Paraulopus brevirostris (Fourmanoir, 1981)
Paralepis philippinus Fowler, 1934	X	Lestrolepis japonica (Tanaka, 1908)
ORDER MYCTOPHIFORMES (45)
Family Neoscopelidae (221)
Solivomer arenidens Miller, 1947	V
Family Myctophidae (222)
Diaphus aliciae Fowler, 1934	V
Diaphus ashmeadi Fowler, 1934	X	Diaphus garmani Gilbert, 1906
Diaphus bryani Fowler, 1934	X	Diaphus burtoni Fowler, 1934
Diaphus burtoni Fowler, 1934	V
Diaphus carlsoni Fowler, 1934	X	Diaphus jenseni Tåning, 1932
Diaphus dehaveni Fowler, 1934	V
Diaphus ehrhorni Fowler, 1934	V
Diaphus faustinoi Fowler, 1934	V
Diaphus gudgeri Fowler, 1934	X	Diaphus jenseni Tåning, 1932
Diaphus handi Fowler, 1934	V
Diaphus harveyi Fowler, 1934	X	Diaphus richardsoni Tåning, 1932
Diaphus kendalli Fowler, 1934	X	Diaphus parri Tåning, 1932
Diaphus kylei Tåning, 1932	X	Diaphus jenseni Tåning, 1932
Diaphus layi Fowler, 1934	X	Diaphus aliciae Fowler, 1934
Diaphus longleyi Fowler, 1934	X	Diaphus parri Tåning, 1932
Diaphus lucifrons Fowler, 1934	V
Diaphus meyeri Fowler, 1934	X	Diaphus malayanus Weber, 1913
Diaphus monodi Fowler, 1934	X	Diaphus lucidus (Goode & Bean, 1896)
Diaphus phillipsi Fowler, 1934	V
Diaphus reidi Fowler, 1934	X	Diaphus lucidus (Goode & Bean, 1896)
Diaphus rivatoni Bourret, 1985	V
Diaphus streetsi Fowler, 1934	X	Diaphus termophilus Tåning, 1928
Diaphus thiollierei Fowler, 1934	V
Diaphus umbroculus Fowler, 1934	V
Diaphus whitleyi Fowler, 1934	V
Myctophum gilberti Evermann & Seale, 1907	X	Benthosema pterotum (Alcock, 1890)
Serpa blacki Fowler, 1934	X	Bolinichthys pyrsobolus (Alcock, 1890)
Serpa turneri Fowler, 1934	V	Lampanyctus turneri (Fowler, 1934)
ORDER ZEIFORMES (49)
Family Parazenidae (235)
Zen cypho Fowler, 1934	V	Cyttopsis cypho (Fowler, 1934)
Family Grammicolepididae (237)
Macrurocyttus acanthopodus Fowler, 1934	V
ORDER GADIFORMES (51)
Family Bathygadidae (242)
Bathygadus multifilis Günther, 1887	V	Gadomus multifilis (Günther, 1887)
Bathygadus spongiceps Gilbert & Hubbs, 1920	V
Gadomus denticulatus Gilbert & Hubbs, 1920	V
Gadomus introniger Gilbert & Hubbs, 1920	V
Gadomus magnifilis Gilbert & Hubbs, 1920	V
Regania sulcata Smith & Radcliffe, 1912	V	Bathygadus sulcatus (Smith & Radcliffe, 1912)
Family Macrouridae (243)
Coelorhynchus acutirostris Smith & Radcliffe, 1912	V	Coelorinchus acutirostris Smith & Radcliffe, 1912
Coelorhynchus argentatus Smith & Radcliffe, 1912	V	Coelorinchus argentatus Smith & Radcliffe, 1912
Coelorhynchus carinifer Gilbert & Hubbs, 1920	V	Coelorinchus carinifer Gilbert & Hubbs, 1920
Coelorhynchus commutabilis Smith & Radcliffe, 1912	V	Coelorinchus commutabilis Smith & Radcliffe, 1912
Coelorhynchus dorsalis Gilbert & Hubbs, 1920	V	Coelorinchus dorsalis Gilbert & Hubbs, 1920
Coelorhynchus macrolepis Gilbert & Hubbs, 1920	V	Coelorinchus macrolepis Gilbert & Hubbs, 1920
Coelorhynchus macrorhynchus Smith & Radcliffe, 1912	V	Coelorinchus macrorhynchus Smith & Radcliffe, 1912
Coelorhynchus maculatus Gilbert & Hubbs, 1920	V	Coelorinchus maculatus Gilbert & Hubbs, 1920
Coelorhynchus notatus Smith & Radcliffe, 1912	V	Coelorinchus notatus Smith & Radcliffe, 1912
Coelorhynchus quincunciatus Gilbert & Hubbs, 1920	V	Coelorinchus quincunciatus Gilbert & Hubbs, 1920
Coelorhynchus radcliffei Gilbert & Hubbs, 1920	V	Coelorinchus radcliffei Gilbert & Hubbs, 1920
Coelorhynchus sexradiatus Gilbert & Hubbs, 1920	V	Coelorinchus sexradiatus Gilbert & Hubbs, 1920
Coelorhynchus smithi Gilbert & Hubbs, 1920	V	Coelorinchus smithi Gilbert & Hubbs, 1920
Coelorhynchus thompsoni Gilbert & Hubbs, 1920	V	Coelorinchus thompsoni Gilbert & Hubbs, 1920
Coelorhynchus triocellatus Gilbert & Hubbs, 1920	V	Coelorinchus triocellatus Gilbert & Hubbs, 1920
Coelorhynchus velifer Gilbert & Hubbs, 1920	V	Coelorinchus velifer Gilbert & Hubbs, 1920
Coelorhynchus weberi Gilbert & Hubbs, 1920	V	Coelorinchus weberi Gilbert & Hubbs, 1920
Coryphaenoides semiscaber Gilbert & Hubbs, 1920	V
Hymenocephalus barbatulus Gilbert & Hubbs, 1920	V
Hymenocephalus gracilis Gilbert & Hubbs, 1920	V	Hymenogadus gracilis (Gilbert & Hubbs, 1920)
Hymenocephalus longiceps Smith & Radcliffe, 1912	X	Hymenocephalus longibarbis (Günther, 1887)
Hymenocephalus longipes Smith & Radcliffe, 1912	V
Hymenocephalus nascens Gilbert & Hubbs, 1920	V
Hymenocephalus torvus Smith & Radcliffe, 1912	VE
Lionurus decimalis Gilbert & Hubbs, 1920	V	Sphagemacrurus decimalis (Gilbert & Hubbs, 1920)
Macrourus camurus Smith & Radcliffe, 1912	VE	Coryphaenoides camurus (Smith & Radcliffe, 1912)
Macrourus dubius Smith & Radcliffe, 1912	V	Coryphaenoides dubius (Smith & Radcliffe, 1912)
Macrourus hyostomus Smith & Radcliffe, 1912	V	Mataeocephalus hyostomus (Smith & Radcliffe, 1912)
Macrourus lucifer Smith & Radcliffe, 1912	V	Lucigadus lucifer (Smith & Radcliffe, 1912)
Macrourus macronemus Smith & Radcliffe, 1912	V	Kuronezumia macronema (Smith & Radcliffe, 1912)
Macrourus microps Smith & Radcliffe, 1912	V	Coryphaenoides microps (Smith & Radcliffe, 1912)
Macrourus nigromarginatus Smith & Radcliffe, 1912	V	Lucigadus nigromarginatus (Smith & Radcliffe, 1912)
Macrourus paradoxus Smith & Radcliffe, 1912	X	Coryphaenoides rudis Günther, 1878
Macrourus proximus Smith & Radcliffe, 1912	V	Nezumia proxima (Smith & Radcliffe, 1912)
Malacocephalus luzonensis Gilbert & Hubbs, 1920	VE
Mataeocephalus nigrescens Smith & Radcliffe, 1912	X	Mataeocephalus acipenserinus (Gilbert & Cramer, 1897)
Trachonurus robinsi Iwamoto, 1997	V
Ventrifossa divergens Gilbert & Hubbs, 1920	V
Ventrifossa nigrodorsalis Gilbert & Hubbs, 1920	V
Family Trachyrincidae (244)
Macrouroides inflaticeps Smith & Radcliffe, 1912	V
Family Moridae (246)
Physiculus nigrescens Smith & Radcliffe, 1912	V
ORDER HOLOCENTRIFORMES (52)
Family Holocentridae (253)
Holocentrus zebra Marion de Procé, 1822	X	Epinephelus sexfasciatus (Valenciennes, 1828)
Myripristis robusta Randall & Greenfield, 1996	V
Myripristis schultzei Seale, 1910	X	Myripristis violacea Bleeker, 1851
Ostichthys alamai Matsunuma, Fukui & Motomura, 2018	V
ORDER TRACHICHTHYIFORMES (53)
Family Anoplogastridae (254)
Anoplogaster brachycera Kotlyar, 1986	V
Family Trachichthyidae (258)
Gephyroberyx philippinus Fowler, 1938	X	Gephyroberyx darwinii (Johnson, 1866)
Hoplostethus melanopterus Fowler, 1938	V
Hoplostethus metallicus Fowler, 1938	VE
Hoplostethus robustispinus Moore & Dodd, 2010	V
Paratrachichthys latus Fowler, 1938	V	Aulotrachichthys latus (Fowler, 1938)
ORDER BERYCIFORMES
Family Melamphaidae
Scopelogadus unispinis Ebeling & Weed, 1963	V
ORDER OPHIDIIFORMES (55)
Family Carapidae (267)
Echiodon anchipterus Williams, 1984	V
Encheliophis vermicularis Müller, 1842	V
Family Ophidiidae (268)
Bassozetus robustus Smith & Radcliffe, 1913	V
Dicrolene longimana Smith & Radcliffe, 1913	V
Dicrolene tristis Smith & Radcliffe, 1913	V
Glyptophidium effulgens Nielsen & Machida, 1988	X	Glyptophidium argenteum Alcock, 1889
Glyptophidium lucidum Smith & Radcliffe, 1913	V
Glyptophidium oceanium Smith & Radcliffe, 1913	V
Homostolus acer Smith & Radcliffe, 1913	V
Hypopleuron caninum Smith & Radcliffe, 1913	V
Luciobrotula bartschi Smith & Radcliffe, 1913	V
Mastigopterus imperator Smith & Radcliffe, 1913	V
Monomitopus microlepis Smith & Radcliffe, 1913	V
Monomitopus pallidus Smith & Radcliffe, 1913	V
Neobythites fasciatus Smith & Radcliffe ,1913	V
Neobythites purus Smith & Radcliffe, 1913	V
Neobythites unimaculatus Smith & Radcliffe, 1913	V
Neobythites longipes Smith & Radcliffe, 1913	V
Spottobrotula amaculata Cohen & Nielsen, 1982	V	Sirembo amaculata (Cohen & Nielsen, 1982)
Tenuicephalus multitrabs Schwarzhans & Møller, 2021	V
Tenuicephalus squamilabrus Schwarzhans & Møller, 2021	V
Umalius philippinus Herre & Herald, 1950	X	Sirembo jerdoni (Day, 1888)
Family Bythitidae (269)
Bythites lepidogenys Smith & Radcliffe, 1913	V	Cataetyx lepidogenys (Smith & Radcliffe, 1913)
Cataetyx platycephalus Smith & Radcliffe, 1913	X	Pseudonus squamiceps (Lloyd, 1907)
Diplacanthopoma brunnea Smith & Radcliffe, 1913	VE	Diplacanthopoma brunneum Smith & Radcliffe, 1913
Grammonus robustus Smith & Radcliffe, 1913	V
Hephthocara crassiceps Smith & Radcliffe, 1913	V
Microbrotula polyactis Anderson, 2005	X	Microbrotula bentleyi Anderson, 2005
Xenobythites armiger Smith & Radcliffe, 1913	VE	Bellottia armiger (Smith & Radcliffe, 1913)
Family Dinematichthyidae
Alionematichthys plicatosurculus Møller & Schwarzhans, 2008	V
Alionematichthys suluensis Møller & Schwarzhans, 2008	VE
Brotulinella taiwanensis Schwarzhans, Møller & Nielsen, 2005	V
Diancistrus karinae Schwarzhans, Møller & Nielsen, 2005	V
Diancistrus machidai Schwarzhans, Møller & Nielsen, 2005	V
Diancistrus springeri Schwarzhans, Møller & Nielsen, 2005	V
Paradiancistrus cuyoensis Schwarzhans, Møller & Nielsen, 2005	VE
Ungusurculus philippinensis Schwarzhans & Møller, 2007	VE
Ungusurculus williamsi Schwarzhans & Møller, 2007	VE
ORDER BATRACHOIDIFORMES (56)
Family Batrachoididae (272)
Halophryne hutchinsi Greenfield, 1998	V
ORDER KURTIFORMES (57)
Family Apogonidae (274)
Amia albomarginata Smith & Radcliffe, 1912	V	Jaydia albomarginata (Smith & Radcliffe, 1912)
Amia angustata Smith & Radcliffe, 1911	V	Ostorhinchus angustatus (Smith & Radcliffe, 1911)
Amia atrogaster Smith & Radcliffe, 1912	V	Ostorhinchus atrogaster (Smith & Radcliffe, 1912)
Amia cavitensis Jordan & Seale, 1907	V	Ostorhinchus cavitensis (Jordan & Seale, 1907)
Amia compressa Smith & Radcliffe, 1911	V	Ostorhinchus compressus (Smith & Radcliffe, 1911)
Amia diencaea Smith & Radcliffe, 1912	X	Apogon semiornatus Peters, 1876
Amia diversa Smith & Radcliffe, 1912	V	Ostorhinchus diversus (Smith & Radcliffe, 1912)
Amia gilberti Jordan & Seale, 1905	V	Zoramia gilberti (Jordan & Seale, 1905)
Amia griffini Seale, 1910	V	Ostorhinchus griffini (Seale, 1910)
Amia grossidens Smith & Radcliffe, 1912	VE	Amioides grossidens (Smith & Radcliffe, 1912)
Amia jenkinsi Evermann & Seale, 1907	V	Ostorhinchus jenkinsi (Evermann & Seale, 1907)
Amia nigrocincta Smith & Radcliffe, 1912	V	Ostorhinchus nigrocincta (Smith & Radcliffe, 1912)
Amia parvula Smith & Radcliffe, 1912	V	Ostorhinchus parvulus (Smith & Radcliffe, 1912)
Amia radcliffei Fowler, 1918	V	Ostorhinchus radcliffei (Fowler, 1918)
Amia robusta Smith & Radcliffe, 1911	X	Ostorhinchus cookii (Macleay, 1881)
Amia sealei Fowler, 1918	V	Ostorhinchus sealei (Fowler, 1918)
Amia striata Smith & Radcliffe, 1912	V	Jaydia striata (Smith & Radcliffe, 1912)
Amia uninotata Smith & Radcliffe, 1912	VE	Apogonichthyoides uninotatus (Smith & Radcliffe, 1912)
Amia versicolor Smith & Radcliffe, 1911	V	Siphamia versicolor (Smith & Radcliffe, 1911)
Amia wilsoni Fowler, 1918	VE	Ostorhinchus wilsoni (Fowler, 1918)
Apogon bryx Fraser, 1998	V	Ostorhinchus bryx (Fraser, 1998)
Apogon franssedai Allen, Kuiter & Randall, 1994	V	Ostorhinchus franssedai (Allen, Kuiter & Randall, 1994)
Apogon gularis Fraser & Lachner, 1984	V	Ostorhinchus gularis Fraser & Lachner, 1984
Apogon monospilus Fraser, Randall & Allen, 2002	V	Ostorhinchus monospilus (Fraser, Randall & Allen, 2002)
Apogon ocellatus Weber, 1913	V	Apogonichthys ocellatus (Weber, 1913)
Apogon perlitus Fraser & Lachner, 1985	V	Zoramia perlita (Fraser & Lachner, 1985)
Apogon pleuron Fraser, 2005	V	Ostorhinchus pleuron (Fraser, 2005)
Apogon posterofasciatus Allen & Randall, 2002	V
Apogon rufus Randall & Fraser, 1999	V	Pristicon rufus (Randall & Fraser, 1999)
Apogon selas Randall & Hayashi, 1990	V	Ostorhinchus selas (Randall & Hayashi, 1990)
Apogonichthys landoni Herre, 1934	V	Foa landoni (Herre, 1934)
Apogonichthys mentalis Evermann & Seale, 1907	X	Rhabdamia gracilis (Bleeker, 1856)
Archamia biguttata Lachner, 1951	V	Taeniamia biguttata (Lachner, 1951)
Archamia dispilus Lachner, 1951	V	Taeniamia dispilus (Lachner, 1951)
Cheilodipterus nigrotaeniatus Smith & Radcliffe, 1912	V
Cheilodipterus zonatus Smith & Radcliffe, 1912	V
Foa fo Jordan & Seale, 1905	V
Gymnapogon janus Fraser, 2016	VE
Henicichthys philippinus Herre, 1939	V	Gymnapogon philippinus (Herre, 1939)
Jaydia erythrophthalma Gon, Liao & Shao, 2015	VE
Neamia articycla Fraser & Allen, 2006	V
Neamia octospina Smith & Radcliffe, 1912	V
Nectamia similis Fraser, 2008	V
Nectamia viria Fraser, 2008	V
Ostorhinchus tricinctus Allen & Erdmann, 2012	VE	Apogon tricinctus (Allen & Erdmann, 2012)
Pseudamia hayashii Randall, Lachner & Fraser, 1985	V
Pseudamia zonata Randall, Lachner & Fraser, 1985	V
Siphamia argentea Lachner, 1953	V
Siphamia cuprea Lachner, 1953	X	Siphamia tubifer Weber, 1909
Siphamia elongata Lachner, 1953	V
Siphamia ovalis Lachner, 1953	X	Siphamia tubifer Weber, 1909
ORDER GOBIIFORMES (58)
Family Eleotridae (278)
Asterropteryx everetti Boulenger, 1895	V	Hypseleotris everetti (Boulenger, 1895)
Boroda francoi Roxas & Ablan, 1940	X	Bunaka gyrinoides (Bleeker, 1853)
Bunaka pinguis Herre, 1927	X	Bunaka gyrinoides (Bleeker, 1853)
Bunaka sticta Herre, 1942	X	Bunaka gyrinoides (Bleeker, 1853)
Eleotris laglaizei Sauvage, 1880	V	Giuris laglaizei (Sauvage, 1880)
Hypseleotris agilis Herre, 1927	X	Giuris laglaizei (Sauvage, 1880)
Hypseleotris pangel Herre, 1927	V
Hypseleotris quisumbingi Roxas & Ablan, 1940	V
Luzoneleotris nasugbua Herre, 1938	X	Xenisthmus polyzonatus (Klunzinger, 1871)
Family Butidae (279)
Boroda albooculata Herre, 1927	VE	Oxyeleotris albooculata (Herre, 1927)
Boroda expatria Herre, 1927	VE	Bostrychus expatria (Herre, 1927)
Butis leucurus Jordan & Seale, 1905	X	Butis amboinensis (Bleeker, 1853)
Paloa polylepis Herre, 1927	X	Odonteleotris macrodon (Bleeker, 1853)
Paloa villadolidi Roxas & Ablan, 1940	V
Parviparma straminea Herre, 1927	VE
Family Oxudercidae (281)
Apocryptodon lomboyi Ablan, 1940	X	Apocryptodon madurensis (Bleeker, 1849)
Apocryptodon montalbani Herre, 1927	X	Apocryptodon madurensis (Bleeker, 1849)
Apocryptodon sealei Herre, 1927	X	Apocryptodon madurensis (Bleeker, 1849)
Apocryptodon taylori Herre, 1927	X	Apocryptodon madurensis (Bleeker, 1849)
Brachyamblyopus olivaceus Herre, 1927	X	Caragobius urolepis (Bleeker, 1852)
Brachygobius aggregatus Herre, 1940	VE
Caecogobius cryptophthalmus Berti & Ercolini, 1991	VE
Caecogobius personatus Larson & Husana, 2018	V
Calamiana illota Larson, 1999	V	Eugnathogobius illotus (Larson, 1999)
Calamiana magnoris Herre, 1945	X	Eugnathogobius kabilia (Herre, 1940)
Caragobius typhlops Smith & Seale, 1906	X	Caragobius urolepis (Bleeker, 1852)
Gnatholepis calliurus Jordan & Seale, 1905	X	Arcygobius baliurus (Valenciennes, 1837)
Gnatholepis davaoensis Seale, 1910	X	Gnatholepis ophthalmotaenia (Bleeker, 1854)
Gnatholepis gemmeus Herre, 1927	X	Gnatholepis ophthalmotaenia (Bleeker, 1854)
Gnatholepis volcanus Herre, 1927	V	Exyrias volcanus (Herre, 1927)
Gobiosoma insignum Herre, 1927	V	Schismatogobius insignus (Herre, 1927)
Gobiosoma marmoratum Peters, 1868	V	Schismatogobius marmoratus (Peters, 1868)
Gobius dispar Peters, 1868	VE	Redigobius dispar (Peters, 1868)
Gobius lacrymosus Peters, 1868	X	Stenogobius ophthalmoporus (Bleeker, 1853)
Gobius litturatus Steindachner, 1861	VE	Awaous litturatus (Steindachner, 1861)
Gobius sternbergi Smith, 1902	X	Redigobius dispar (Peters, 1868)
Lentipes mindanaoensis Chen, 2004	VE
Lentipes palawanirufus Maeda & Palla, 2021	VE
Microsicydium atropurpureum Herre, 1927	V	Stiphodon atropurpureus (Herre, 1927)
Microsicydium formosum Herre, 1927	X	Stiphodon atropurpureus (Herre, 1927)
Microsicydium pulchellum Herre, 1927	VE	Stiphodon pulchellus (Herre, 1927)
Mirogobius lacustris Herre, 1927	VE	Gobiopterus lacustris (Herre, 1927)
Mirogobius stellatus Herre, 1927	VE	Gobiopterus stellatus (Herre, 1927)
Mistichthys luzonensis Smith, 1902	VE
Mistichthys mindanensis Herre, 1944	V	Gobiopterus mindanensis (Herre, 1944)
Mistichthys panayensis Herre, 1944	V	Gobiopterus panayensis (Herre, 1944)
Oxyurichthys viridis Herre, 1927	X	Oxyurichthys ophthalmonema (Bleeker, 1856)
Oxyurichthys visayanus Herre, 1927	X	Oxyurichthys lonchotus (Jenkins, 1903)
Pandaka pusilla Herre, 1927	V
Pandaka pygmaea Herre, 1927	V
Parapocryptes (Paeneapocryptes) mindanensis Herre, 1927	X	Oxyurichthys notonema (Weber, 1909)
Rhinogobius carpenteri Seale, 1910	VE
Rhinogobius estrellae Maeda, Kunishima & Palla, 2021	VE
Rhinogobius tandikan Maeda, Kobayashi & Palla, 2021	VE
Schismatogobius roxasi Herre, 1936	X	Schismatogobius insignus (Herre, 1927)
Schismatogobius saurii Keith, Lord, Hadiaty & Hubert, 2017	V
Sicyopterus crassus Herre, 1927	X	Sicyopterus cynocephalus (Valenciennes, 1837)
Sicyopterus extraneus Herre, 1927	X	Sicyopterus lagocephalus (Pallas, 1770)
Sicyopterus fuliag Herre, 1927	X	Sicyopterus cynocephalus (Valenciennes, 1837)
Sicyopterus lacrymosus Herre, 1927	X	Sicyopterus longifilis de Beaufort, 1912
Sicyopterus panayensis Herre, 1927	X	Sicyopterus longifilis de Beaufort, 1912
Sicyopus auxilimentus Watson & Kottelat, 1994	V
Sicyopus cebuensis Chen & Shao, 1998	X	Sicyopus auxilimentus Watson & Kottelat, 1994
Stenogobius kyphosus Watson, 1991	VE
Stigmatogobius elegans Larson, 2005	VE
Stiphodon olivaceus Watson & Kottelat, 1995	X	Stiphodon pulchellus (Herre, 1927)
Stiphodon palawanensis Maeda & Palla, 2015	VE
Stiphodon surrufus Watson & Kottelat, 1995	V
Taenioides caniscapulus Roxas & Ablan, 1938	VE
Tamanka maculata Aurich, 1938	X	Tamanka siitensis Herre, 1927
Tamanka mindora Herre, 1945	X	Mugilogobius mertoni (Weber, 1911)
Tamanka philippina Herre, 1945	X	Mugilogobius cavifrons (Weber, 1909)
Tamanka siitensis Herre, 1927	VE
Tamanka talavera Herre, 1945	X	Mugilogobius cavifrons (Weber, 1909)
Tamanka umbra Herre, 1927	VE	Eugnathogobius umbra (Herre, 1927)
Tukugobius bucculentus Herre, 1927	VE	Rhinogobius bucculentus (Herre, 1927)
Tukugobius philippinus Herre, 1927	VE	Rhinogobius philippinus (Herre, 1927)
Vaimosa bikolana Herre, 1927	V	Redigobius bikolanus (Herre, 1927)
Vaimosa cagayanensis Aurich, 1938	VE	Mugilogobius cagayanensis (Aurich, 1938)
Vaimosa cardonensis Herre, 1940	X	Redigobius tambujon (Bleeker, 1854)
Vaimosa fusca Herre, 1940	V	Mugilogobius fuscus (Herre, 1940)
Vaimosa layia Herre, 1953	X	Mugilogobius mertoni (Weber, 1911)
Vaimosa macrognathos Herre, 1927	X	Redigobius tambujon (Bleeker, 1854)
Vaimosa mindora Herre, 1945	V	Eugnathogobius mindora (Herre, 1945)
Vaimosa montalbani Herre, 1936	X	Redigobius bikolanus (Herre, 1927)
Vaimosa piapensis Herre, 1927	X	Pseudogobius poicilosoma (Bleeker, 1849)
Vaimosa sapanga Herre, 1927	X	Redigobius tambujon (Bleeker, 1854)
Vaimosa tessellata Herre, 1927	X	Pseudogobius poicilosoma (Bleeker 1849)
Vaimosa zebrinus Herre, 1940	X	Eugnathogobius mindora (Herre, 1945)
Family Gobiidae (282)
Aioliops brachypterus Rennis & Hoese, 1987	VE
Aioliops megastigma Rennis & Hoese, 1987	V
Amblyeleotris latifasciata Polunin & Lubbock, 1979	V
Amblyeleotris randalli Hoese & Steene, 1978	V
Amblyeleotris rhyax Polunin & Lubbock, 1979	V
Amblygobius calvatus Allen & Erdmann, 2016	VE
Amblygobius inornatus Herre, 1927	X	Bathygobius fuscus (Rüppell, 1830)
Amblygobius insignis Seale, 1910	V	Cryptocentroides insignis (Seale, 1910)
Amblygobius linki Herre, 1927	V
Amblygobius perpusillus buanensis Herre, 1927	V	Amblygobius buanensis Herre, 1927
Andameleotris palustris Herre, 1945	V
Aparrius moloanus Herre, 1927	V
Aparrius sabagensis Roxas & Blanco, 1940	X	Stenogobius ophthalmoporus (Bleeker, 1853)
Bathygobius blancoi Roxas & Ablan, 1940	X	Bathygobius meggitii (Hora & Mukerji, 1936)
Bathygobius bravoi Herre, 1927	X	Bathygobius fuscus (Rüppell, 1830)
Bathygobius laoe Roxas & Ablan, 1940	X	Bathygobius cyclopterus (Valenciennes, 1837)
Bathygobius ramosus curticeps Ginsburg, 1947	X	Bathygobius ramosus Ginsburg, 1947
Biat luzonica Seale, 1910	X	Amblyeleotris fontanesii (Bleeker, 1853)
Bryaninops amplus Larson, 1985	V
Bryaninops isis Larson ,1985	V
Bryaninops loki Larson, 1985	V
Bryaninops natans Larson, 1985	V
Callogobius clitellus McKinney & Lachner, 1978	V
Callogobius crassus McKinney & Lachner, 1984	V
Callogobius hastatus McKinney & Lachner, 1978	V
Chlamydes leytensis Herre, 1927	X	Bathygobius cotticeps (Steindachner, 1879)
Coronogobius striatus Herre, 1945	V	Trimma striatum (Herre, 1945)
Coryphopterus gracilis Randall, 2001	V	Fusigobius gracilis (Randall, 2001)
Coryphopterus humeralis Randall, 2001	V	Fusigobius humeralis (Randall, 2001)
Coryphopterus maximus Randall, 2001	V	Fusigobius maximus (Randall, 2001)
Coryphopterus melacron Randall, 2001	V	Fusigobius melacron (Randall, 2001)
Coryphopterus pallidus Randall, 2001	V	Fusigobius pallidus (Randall, 2001)
Creisson validus Jordan & Seale, 1907	X	Acentrogobius janthinopterus (Bleeker, 1853)
Cristatogobius lophius Herre, 1927	V
Cryptocentrus cebuanus Herre, 1927	V
Cryptocentrus cyanospilotus Allen & Randall, 2011	V
Ctenogobius culionensis Herre, 1934	X	Cryptocentrus caeruleomaculatus (Herre, 1933)
Ctenogobius nuchipunctatus Herre, 1934	VE	Silhouettea nuchipunctata (Herre, 1934)
Ctenogobius villadolidi Herre, 1936	X	Silhouettea nuchipunctata (Herre, 1934)
Drombus maculipinnis Fowler, 1918	V	Callogobius maculipinnis (Fowler, 1918)
Drombus palackyi Jordan & Seale, 1905	V
Eviota asymbasia Greenfield & Jewett, 2016	V
Eviota bifasciata Lachner & Karnella, 1980	V
Eviota bipunctata Greenfield & Jewett, 2016	V
Eviota irrasa Karnella & Lachner, 1981	V
Eviota minuta Greenfield & Jewett, 2014	VE
Eviota punctulata Jewett & Lachner, 1983	V
Eviota sparsa Jewett & Lachner, 1983	V
Eviota spilota Lachner & Karnella, 1980	V
Eviota storthynx (Rofen, 1959)	V
Exyrias akihito Allen & Randall, 2005	V
Exyrias ferrarisi Murdy, 1985	V
Fusigobius signipinnis Hoese & Obika, 1988	V
Galera producta Herre, 1927	VE	Callogobius producta (Herre, 1927)
Gladiogobius ensifer Herre, 1933	V
Glossogobius aglestes Jordan & Seale, 1905	X	Psammogobius biocellatus (Valenciennes, 1837)
Gobiodon aoyagii Shibukawa, Suzuki & Aizawa, 2013	V
Gobiodon fulvus Herre, 1927	V
Gobiomorphus illotus Herre, 1927	X	Callogobius sclateri (Steindachner, 1879)
Gobitrichinotus radiocularis Fowler, 1943	VE
Gobius bothriorrhynchus Herzenstein, 1896	V	Callogobius bothriorrhynchus (Herzenstein, 1896)
Gobius calderae Evermann & Seale, 1906	X	Istigobius ornatus (Rüppell, 1830)
Gobius elmeri Herre, 1940	X	Bathygobius cocosensis (Bleeker, 1854)
Gobius obscuripinnis Peters, 1868	VE	Glossogobius obscuripinnis (Peters, 1868)
Gobius panayensis Jordan & Seale, 1907	VE	Bathygobius panayensis (Jordan & Seale, 1907)
Gobius rufus Marion de Procé, 1822	X	An overlooked available name
Gobius viganensis Steindachner, 1893	V	Yongeichthys viganensis (Steindachner, 1893)
Grallenia rubrilineata Allen & Erdmann, 2017	VE
Herreolus philippinus Herre, 1945	V	Parioglossys philippinus (Herre, 1945)
Illana cacabet Smith & Seale, 1906	X	Glossogobius bicirrhosus (Weber, 1894)
Intonsagobius kuderi Herre, 1943	VE	Callogobius kuderi (Herre, 1943)
Intonsagobius vanclevei Herre, 1950	VE	Callogobius vanclevei (Herre, 1950)
Itbaya nuda Herre, 1927	X	Kelloggella cardinalis Jordan & Seale, 1906
Lophogobius nonatoae Ablan, 1940	V	Cristatogobius nonatoae (Ablan, 1940)
Macgregorella bravoi Herre, 1940	V	Gobiopsis bravoi (Herre, 1940)
Macgregorella intonsa Herre, 1927	X	Callogobius okinawae (Snyder, 1908)
Macgregorella moroana Seale, 1910	X	Callogobius hasseltii (Bleeker, 1851)
Mangarinus waterousi Herre, 1943	V
Mapo mearnsi Evermann & Seale, 1906	X	Bathygobius cyclopterus (Valenciennes, 1837)
Mars caeruleomaculatus Herre, 1933	V	Cryptocentrus caeruleomaculatus (Herre, 1933)
Mars haydeni Herre, 1936	V	Cryptocentrus haydeni (Herre, 1936)
Mindorogobius lopezi Herre, 1945	X	Acentrogobius moloanus (Herre, 1927)
Myersina macrostoma Herre, 1934	V
Oplopomus vergens Jordan & Seale, 1907	X	Oplopomus caninoides (Bleeker, 1852)
Oxymetopon cyanoctenosum Klausewitz & Conde, 1981	V
Parioglossus nudus Rennis & Hoese, 1985	V
Pleurogobius boulengeri Seale, 1910	X	Priolepis cincta (Regan, 1908)
Pleurosicya micheli Fourmanoir, 1971	V
Pogonoculius zebra Fowler, 1938	V
Priolepis agrena Winterbottom & Burridge, 1993	V
Priolepis fallacincta Winterbottom & Burridge, 1992	V
Priolepis kappa Winterbottom & Burridge, 1993	V
Priolepis vexilla Winterbottom & Burridge, 1993	V
Pseudogobius verticalis Larson & Hammer, 2021	V
Ptereleotris dispersus Herre, 1927	X	Ptereleotris evides (Jordan & Hubbs, 1925)
Ptereleotris grammica Randall & Lubbock, 1982	V
Ptereleotris kallista Randall & Suzuki	V
Pteroculiops guttatus Fowler, 1938	V	Amblyeleotris guttata (Fowler, 1938)
Rhinogobius decoratus Herre, 1927	V	Istigobius decoratus (Herre, 1927)
Rhinogobius flavoventris Herre, 1927	VE	Silhouettea flavoventris (Herre, 1927)
Rhinogobius lungi Jordan & Seale, 1907	X	Yongeichthys nebulosus (Forsskål, 1775)
Rhinogobius multifasciatus Herre, 1927	V	Acentrogobius multifasciatus (Herre, 1927)
Rhinogobius ocyurus Jordan & Seale, 1907	V	Drombus ocyurus (Jordan & Seale, 1907)
Rhinogobius perpusillus Seale, 1910	X	Amblygobius decussatus (Bleeker, 1855)
Rhinogobius suluensis Herre, 1927	V	Yongeichthys suluensis (Herre, 1927)
Smilogobius inexplicatus Herre, 1934	V	Cryptocentrus inexplicatus (Herre, 1934)
Smilogobius obliquus Herre, 1934	X	Cryptocentrus leptocephalus Bleeker, 1876
Stonogobiops nematodes Hoese & Randall, 1982	V
Tomiyamichthys gomezi Allen & Erdmann, 2012	V
Trimma agrena Winterbottom & Chen, 2004	V
Trimma annosum Winterbottom, 2003	V
Trimma benjamini Winterbottom, 1996	V
Trimma cana Winterbottom, 2004	V
Trimma halonevum Winterbottom, 2000	V
Trimma nasa Winterbottom, 2005	V
Trimma stobbsi Winterbottom, 2001	V
Trimmatom macropodus Winterbottom, 1989	V
Trimmatom sagma Winterbottom, 1989	V
V&erhorstia nobilis Allen & Randall, 2006	V
Valenciennea bella Hoese & Larson, 1994	V
Valenciennea parva Hoese & Larson, 1994	V
Yabotichthys nocturnus Herre, 1945	V	Amblygobius nocturnus (Herre, 1945)
ORDER MUGILIFORMES (59)
Family Mugilidae (291)
Mugil banksi Seale, 1910	X	Crenimugil heterocheilos (Bleeker, 1855)
Mugil joloensis Seale, 1910	X	Plicomugil labiosus (Valenciennes, 1836)
Mugil lepidopterus Fowler, 1918	X	Planiliza subviridis (Valenciennes, 1836)
Mugil ogilbyi Fowler, 1918	X	Planiliza subviridis (Valenciennes, 1836)
Mugil philippinus Fowler, 1918	X	Planiliza subviridis (Valenciennes, 1836)
Mugil ruthveni Fowler, 1918	X	Planiliza subviridis (Valenciennes, 1836)
Myxus philippinus Roxas, 1934	X	Planiliza lauvergnii (Eydoux & Souleyet, 1850)
ORDER CICHLIFORMES ()
Family Pholidichthyidae
Brotulophis argentistriatus Kaup, 1858	X	Pholidichthys leucotaenia Bleeker, 1856
ORDER BLENNIIFORMES (61)
Family Tripterygiidae (294)
Ceratobregma helenae Holleman, 1987	V
Enneapterygius bahasa Fricke, 1997	V
Enneapterygius fuscoventer Fricke, 1997	V
Enneapterygius olivaceus Dewa, Tashiro & Motomura, 2023	V
Enneapterygius pallidoserialis Fricke, 1997	V
Enneapterygius similis Fricke, 1997	V
Helcogramma albimacula Williams & Howe, 2003	V
Helcogramma aquila Williams & McCormick, 1990	V
Helcogramma desa Williams & Howe, 2003	V
Helcogramma fuscopinna Holleman, 1982	V
Helcogramma habena Williams & McCormick, 1990	X	Helcogramma inclinata (Fowler, 1946)
Helcogramma rhinoceros Hansen, 1986	V
Helcogramma springeri Hansen, 1986	V
Helcogramma striata Hansen, 1986	V
Tripterygium philippinum Peters, 1868	V	Enneapterygius philippinus (Peters, 1868)
Ucla xenogrammus Holleman, 1993	V
Family Blenniidae (296)
Atrosalarias hosokawai Suzuki & Senou, 1999	V
Blennius thysanius Jordan & Seale, 1907	V	Parablennius thysanius (Jordan & Seale, 1907)
Cirripectes auritus Carlson, 1981	V
Cirripectes springeri Williams, 1988	V
Cirripectes viriosus Williams, 1988	V
Ecsenius dilemma Springer, 1988	VE
Ecsenius kurti Springer, 1988	VE
Ecsenius monoculus Springer, 1988	V
Ecsenius stigmatura Fowler, 1952	V
Ecsenius tricolor Springer & Allen, 2001	V
Hypleurochilus loxias Jordan & Seale, 1905	X	Omobranchus rotundiceps (Macleay, 1881)
Meiacanthus abditus Smith-Vaniz, 1987	V
Petroscirtes eretes Jordan & Seale, 1905	X
Petroscirtes feliciana Herre, 1942	X	Omobranchus ferox (Herre, 1927)
Petroscirtes ferox Herre, 1927	V	Omobranchus ferox (Herre, 1927)
Petroscirtes vulsus Jordan & Seale, 1907	X	Petroscirtes variabilis Cantor, 1849
Petroscirtes waterousi Herre, 1942	X	Omobranchus ferox (Herre, 1927)
Plagiotremus iosodon Smith-Vaniz, 1976	VE
Praealticus striatus Bath, 1992	V
Salarias bilineatus Peters, 1868	V	Praealticus bilineatus (Peters, 1868)
Salarias colei Herre, 1934	VE	Istiblennius colei (Herre, 1934)
Salarias deani Jordan & Seale, 1905	X	Blenniella bilitonensis (Bleeker, 1858)
Salarias fowleri Herre, 1936	V	Litobranchus fowleri (Herre, 1936)
Salarias holomelas Günther, 1872	V	Atrosalarias holomelas (Günther, 1872)
Salarias martini Herre, 1942	X	Istiblennius colei (Herre, 1934)
Salarias montanoi Sauvage, 1880	V	Alticus montanoi (Sauvage, 1880)
Salarias obscurus Bath, 1992	V
Salarias periopthalmus visayanus Herre, 1934	X	Blenniella bilitonensis (Bleeker, 1858)
Salarias reyi Sauvage, 1880	V	Andamia reyi (Sauvage, 1880)
Salarias undecimalis Jordan & Seale, 1905	X	Salarias guttatus Valenciennes, 1836
Salarias zamboangae Evermann & Seale, 1906	X	Istiblennius dussumieri (Valenciennes, 1836)
ORDER GOBIESOCIFORMES (62)
Family Gobiesocidae (300)
Flabellicauda alleni Fujiwara, Conway & Motomura, 2021	V
Lepadichthys springeri Briggs, 2001	X	Lepadichthys misakius (Tanaka, 1908)
Propherallodus longipterus Fujiwara & Motomura, 2018	V
ORDER ATHERINIFORMES (63)
Family Dentatherinidae (306)
Dentatherina merceri Patten & Ivantsoff, 1983	V
Family Phallostethidae (307)
Gulaphallus amaricola Villadolid & Manacop, 1935	VE	Neostethus amaricola (Villadolid & Manacop, 1935)
Gulaphallus eximius Herre, 1925	VE
Gulaphallus falcifer Manacop, 1936	VE
Gulaphallus mirabilis Herre, 1925	VE
Mirophallus bikolanus Herre, 1926	VE	Gulaphallus bikolanus (Herre, 1926)
Neostethus coronensis Herre, 1942	X	Neostethus borneensis Herre, 1939
Neostethus zamboangae Herre, 1942	V
Neostethus panayensis Herre, 1942	V	Gulaphallus panayensis (Herre, 1942)
Neostethus robertsi Parenti, 1989	VE
Neostethus villadolidi Herre, 1942	VE
Plectrostethus palawanensis Myers, 1935	VE	Neostethus palawanensis (Myers, 1935)
Solenophallus ctenophorus Aurich, 1937	VE	Neostethus ctenophorus (Aurich, 1937)
Solenophallus thessa Aurich, 1937	VE	Neostethus thessa (Aurich, 1937)
Family Atherinidae (308)
Allanetta crenolepis Schultz, 1953	VE	Atherinomorus crenolepis (Schultz, 1953)
Atherina balabacensis Seale, 1910	VE	Doboatherina balabacensis (Seale, 1910)
Atherina lineata Günther, 1872	X	Atherinomorus endrachtensis (Quoy & Gaimard, 1825)
Atherina panatela Jordan & Richardson, 1908	V	Hypoatherina panatela (Jordan & Richardson, 1908)
Atherina regina Seale, 1910	VE	Atherinomorus regina (Seale, 1910)
Atherinomorus aetholepis Kimura, Iwatsuki & Yoshino, 2002	V	Doboatherina aetholepis (Kimura, Iwatsuki & Yoshino, 2002)
Atherion elymus aphrozoicus Schultz, 1953	X	Atherion elymus Jordan & Starks, 1901
ORDER BELONIFORMES (64)
Family Adrianichthyidae (309)
Aplocheilus luzonensis Herre & Ablan, 1934	VE	Oryzias luzonensis (Herre & Ablan, 1934)
Family Exocoetidae (310)
Cypselurus caudimaculatus Fowler, 1934	X	Cypselurus opisthopus (Bleeker, 1865)
Family Hemiramphidae (311)
Oxyporhamphus brevis Seale, 1910	V	Melapedalion breve (Seale, 1910)
Family Zenarchopteridae (312)
Dermogenys bakeri Fowler & Bean, 1922	VE	Nomorhamphus bakeri (Fowler & Bean, 1922)
Dermogenys palawanensis Meisner, 2001	VE
Dermogenys pectoralis Fowler, 1934	VE	Nomorhamphus pectoralis (Fowler, 1934)
Dermogenys philippinus Ladiges, 1972	VE	Nomorhamphus philippinus (Ladiges, 1972)
Dermogenys robertsi Meisner, 2001	VE
Dermogenys viviparus mindanensis Herre, 1944	X	Nomorhamphus viviparus (Peters, 1865)
Hemirhamphus philippinus Peters, 1868	VE	Zenarchopterus philippinus (Peters, 1868)
Hemirhamphus cotnog Smith, 1902	VE	Zenarchopterus cotnog (Smith, 1902)
Hemirhamphus viviparus Peters, 1865	VE	Nomorhamphus viviparus (Peters, 1865)
Nomorhamphus manifesta Meisner, 2001	VE
Nomorhamphus pinnimaculatus Meisner, 2001	VE
Nomorhamphus rossi Meisner, 2001	VE
Zenarchopterus basudensis Fowler, 1934	X	Zenarchopterus kampeni (Weber, 1913)
Zenarchopterus cagayensis Herre, 1926	X	Zenarchopterus philippinus (Peters, 1868)
Zenarchopterus magatensis Herre, 1934	X	Zenarchopterus philippinus (Peters, 1868)
Family Belonidae (313)
Rhaphiobelone robusta Schultz, 1953	X	Strongylura incisa (Valenciennes, 1846)
Rhaphiobelone dammermani Fowler, 1934	X	Strongylura leiurus (Bleeker, 1850)
Tylosurus philippinus Herre, 1928	X	Tylosurus punctulatus (Günther, 1872)
ORDER CARANGIFORMES (67)
Family Carangidae (332)
Caranx auriga Seale, 1910	X	Caranx tille Cuvier, 1833
Caranx butuanensis Seale, 1910	X	Caranx sexfasciatus Quoy & Gaimard, 1825
Caranx deani Jordan & Seale, 1905	X	Carangichthys oblongus (Cuvier, 1833)
Caranx freeri Evermann & Seale, 1907	X	Selar boops (Cuvier, 1833)
Caranx manillensis Roxas & Martin, 1937	X	Caranx tille Cuvier, 1833
Caranx rastrosus Jordan & Snyder, 1908	X	Atropus armatus (Forsskål, 1775)
Caranx scutatus Marion de Procé, 1822	X	An overlooked available name
Citula halli Evermann & Seale, 1907	X	Parastromateus niger (Bloch, 1795)
Citula virga Ogilby, 1915	X	Caranx tille Cuvier, 1833
Eleria philippina Jordan & Seale, 1905	X	Scomberoides tala (Cuvier, 1832)
Hynnis momsa Herre, 1927	X	Alectis indica (Rüpell, 1830)
Ulua richardsoni Jordan & Snyder, 1908	X	Atropus mentalis (Cuvier, 1833)
Uraspis pectoralis Fowler, 1938	X	Uraspis uraspis (Günther, 1860)
ORDER ANABANTIFORMES (69)
Family Osphronemidae (339)
Osphromenus insulatus Seale, 1910	X	Trichopodus trichopterus (Pallas, 1770)
Family Channidae (340)
Ophiocephalus vagus Peters, 1868	X	Channa striata (Bloch, 1793)
ORDER PLEURONECTIFORMES (70)
Family Citharidae (345)
Brachypleurops axillaris Fowler, 1934	X	Citharoides macrolepidotus Hubbs, 1915
Family Paralichthyidae (347)
Platophrys palad Evermann & Seale, 1907	X	Pseudorhombus dupliciocellatus Regan, 1905
Pseudorhombus megalops Fowler, 1934	V
Family Bothidae (349)
Arnoglossus maculipinnis Fowler, 1934	X	Engyprosopon maldivense (Regan, 1908)
Asterorhombus filifer Hensley & Randall, 2003	V
Bothus brunneus Fowler, 1934	V	Arnoglossus brunneus (Fowler, 1934)
Bothus obliquioculatus Fowler, 1934	V	Engyprosopon obliquioculatum (Fowler, 1934)
Bothus variegatus Fowler, 1934	V	Psettina variegata (Fowler, 1934)
Laeops clarus Fowler, 1934	V
Laeops cypho Fowler, 1934	X	Neolaeops microphthalmus (von Bonde, 1922)
Laeops gracilis Fowler, 1934	V	Japonolaeops gracilis (Fowler, 1934)
Family Poecilopsettidae (351)
Nematops chui Fowler, 1934	X	Nematops macrochirus Norman, 1931
Poecilopsetta dorsialta Guibord & Chapleau, 2001	V
Poecilopsetta megalepis Fowler, 1934	X	Poecilopsetta plinthus (Jordan & Starks, 1904)
Family Samaridae (354)
Samariscus luzonensis Fowler, 1934	V
Samariscus macrognathus Fowler, 1934	V
Family Soleidae (356)
Aseraggodes kimurai Randall & Desoutter-Meniger, 2007	V
Aseraggodes matsuurai Randall & Desoutter-Meniger, 2007	V
Aseraggodes winterbottomi Randall & Desoutter-Meniger, 2007	VE
Synaptura sorsogonensis Evermann & Seale, 1907	X	Brachirus aspilos (Bleeker, 1852)
Zebrias lucapensis Seigel & Adamson, 1985	V	Zebrias lucapensis Seigel & Adamson, 1985
Family Cynoglossidae (357)
Cynoglossus suyeni Fowler, 1934	V
Hampala lopezi Herre, 1924	V
Symphurus bathyspilus Krabbenhoft & Munroe, 2003	V
Symphurus leptosomus Lee & Munroe, 2021	VE
Symphurus luzonensis Chabanaud, 1955	VE
Symphurus marmoratus Fowler, 1934	VE
Symphurus schultzi Chabanaud, 1955	V
ORDER SYNGNATHIFORMES (71)
Family Solenostomidae (359)
Solenostomus phantasticus Herre, 1933	X	Solenostomus paradoxus (Pallas, 1770)
Family Syngnathidae (360)
Bombonia luzonica Herre, 1927	X	Hippichthys heptagonus Bleeker, 1849
Corythroichthys elerae Evermann & Seale, 1907	X	Corythoichthys haematopterus (Bleeker, 1851)
Corythroichthys matterni Fowler, 1918	X	Hippichthys heptagonus Bleeker, 1849
Corythroichthys pullus Smith & Seale, 1906	X	Hippichthys heptagonus Bleeker, 1849
Doryichthys philippinus Fowler, 1918	X	Microphis brachyurus (Bleeker, 1854)
Doryichthys spaniaspis Jordan & Seale, 1907	X	Hippichthys cyanospilos (Bleeker, 1854)
Doryrhamphus macgregori Jordan & Richardson, 1908	X	Choeroichthys sculptus (Günther, 1870)
Doryrhamphus negrosensis Herre, 1934	V
Dunckerocampus pessuliferus Fowler, 1938	V
Festucalex prolixus Dawson, 1984	V
Hemithylacus rocaberti Dumeril, 1870	X	Belonichthys mento (Bleeker, 1856)
Hippocampus barbouri Jordan & Richardson, 1908	V	Hippocampus barbouri Jordan & Richardson, 1908
Ichthyocampus davaoensis Herald, 1953	V	Bulbonaricus davaoensis (Herald, 1953)
Ichthyocampus philippinus Fowler, 1938	X	Festucalex erythraeus (Gilbert, 1905)
Micrognathus brachyrhinus Herald, 1953	V	Minyichthys brachyrhinus (Herald, 1953)
Micrognathus magdamoi Herre, 1932	X	Halicampus dunckeri (Chabanaud, 1929)
Micrognathus natans Dawson, 1982	V
Microphis caudatus Peters, 1868	X	Lophocampus retzii (Bleeker, 1856)
Microphis jagorii Peters, 1868	V
Microphis pleurostictus Peters, 1868	VE
Parabelonichthys kellersi Fowler, 1943	X	Belonichthys mento (Bleeker, 1856)
Siokunichthys herrei Herald, 1953	V
Siokunichthys nigrolineatus Dawson, 1983	V
Syngnathus micronotopterus Fowler, 1938	V	Micrognathus micronotopterus (Fowler, 1938)
Trachyrhamphus caba Seale, 1910	X	Halicampus grayi Kaup, 1856
Family Dactylopteridae (365)
Dactyloptena tiltoni Eschmeyer, 1997	V
Family Callionymidae (367)
Anaora fowleri Herrei, 1953	X	Anaora tentaculata Gray, 1835
Brachycallionymus mirus Herre, 1936	X	Eleutherochir opercularis (Valenciennes, 1837)
Callionymus platycephalus Fricke, 1983	VE
Callionymus acutirostris Fricke, 1981	VE
Callionymus boleogenys Fowler, 1941	X	Callionymus simplicicornis Valenciennes, 1837
Callionymus brunneus Fowler, 1941	X	Callionymus filamentosus Valenciennes, 1837
Callionymus distethommatus Fowler, 1941	X	Callionymus enneactis Bleeker, 1879
Callionymus fimbriatus Herre, 1934	X	Anaora tentaculata Gray, 1835
Callionymus guentheri Fricke, 1981	VE
Callionymus hildae Fricke, 1981	VE
Callionymus hudsoni Fowler, 1941	X	Callionymus enneactis Bleeker, 1879
Callionymus inversicoloratus Seale, 1910	X	Anaora tentaculata Gray, 1835
Callionymus keeleyi Fowler, 1941	V
Callionymus leucobranchialis Fowler, 1941	V
Callionymus longi Fowler, 1941	X	Callionymus filamentosus Valenciennes, 1837
Callionymus ocellatus Pallas, 1770	V	Synchiropus ocellatus (Pallas, 1770)
Callionymus octostigmatus Fricke, 1981	V
Callionymus punctilateralis Fowler, 1941	X	Callionymus filamentosus Valenciennes, 1837
Callionymus scabriceps Fowler, 1941	V
Callionymus splendidus Herre, 1927	V	Synchiropus splendidus (Herre, 1927)
Callionymus umbrithorax Fowler, 1941	V
Callionymus zaspilus Herre, 1933	X	Synchiropus picturatus (Peters, 1877)
Calliurichthys lineathorax Fowler, 1943	X	Callionymus neptunius (Seale, 1910)
Calliurichthys neptunia Seale, 1910	V	Callionymus neptunius (Seale, 1910)
Eleutherochir mccaddeni Fowler, 1941	X	Eleutherochir opercularis (Valenciennes, 1837)
Synchiropus bartelsi Fricke, 1981	V
Synchiropus delandi Fowler, 1943	V
Synchiropus grinnelli Fowler, 1941	V
Synchiropus pallidus Fowler, 1941	X	Synchiropus altivelis (Temminck & Schlegel, 1845)
Synchiropus sycorax Tea & Gill, 2016	VE
Synchiropus zamboangana Seale, 1910	VE
Family Draconettidae (368)
Centrodraco abstractum Fricke, 2002	V
Family Mullidae (403)
Mullus manilensis Marion de Procé, 1822	X	An overlooked available name
Upeneus asymmetricus Lachner, 1954	V
Upeneus luzonius Jordan & Seale, 1907	V
Upeneus nigromarginatus Bos, 2014	VE
Upeneus stenosis Uiblein & McGrouther, 2012	V
Upeneoides belaque Fowler, 1918	X	Upeneus sulphureus Cuvier, 1829
Upeneoides philippinus Fowler, 1918	X	Upeneus vittatus (Forsskål, 1775)
ORDER SCOMBRIFORMES (75)
Family Trichiuridae (371)
Benthodesmus suluensis Parin, 1976	V
Benthodesmus benjamini Fowler, 1938	X	Benthodesmus tenuis (Günther, 1877)
Benthodesmus tuckeri Parin & Becker, 1970	V
Family Scombridae (372)
Nesogrammus piersoni Evermann & Seale, 1907	X	Grammatorcynus bilineatus (Rüppell, 1836)
Rastrelliger faughni Matsui, 1967	V
Family Ariommatidae (376)
Psenes extraneus Herre, 1951	X	Ariomma indica (Day, 1871)
Family Chiasmodontidae (279)
Pseudoscopelus cephalus Fowler, 1934	VE
Family Bramidae (427)
Brama leucotaenia Fowler, 1938	X	Brama dussumieri Cuvier, 1831
ORDER LABRIFORMES
Family Labridae (390)
Bodianus dictynna Gomon, 2006	V
Callyodon albipunctatus Seale, 1910	X	Chlorurus spilurus (Valenciennes, 1840)
Callyodon bleekeri de Beaufort, 1940	V	Chlorurus bleekeri (de Beaufort, 1940)
Callyodon elerae Jordan & Seale, 1907	X	Scarus tricolor Bleeker, 1847
Callyodon hadji Seale, 1910	X	Scarus quoyi Valenciennes, 1840
Callyodon latifasciatus Seale & Bean, 1907	X	Scarus tricolor Bleeker, 1847
Callyodon lineolabiatus Fowler & Bean, 1928	X	Scarus niger Forsskål, 1775
Callyodon ogos Seale, 1910	X	Scarus hypselopterus Bleeker, 1853
Callyodon philippinus Fowler, 1918	X	Chlorurus japanensis (Bloch, 1789)
Callyodon rostratus Seale, 1910	X	Chlorurus spilurus (Valenciennes, 1840)
Callyodon vermiculatus Fowler & Bean, 1928	X	Scarus frenatus Lacepède, 1802
Callyodon viridibusius Fowler & Bean, 1928	X	Scarus tricolor Bleeker, 1847
Cheilinus rostratus Cartier, 1874	X	Cheilinus undulatus Rüppell, 1835
Choerodon balerensis Herre, 1950	X	Choerodon fasciatus (Günther, 1867)
Choerodon margaritiferus Fowler & Bean, 1928	V
Choerodon melanostigma Fowler & Bean, 1928	X	Choerodon zamboangae (Seale & Bean, 1907)
Choerops maeander Cartier, 1874	X	Choerodon anchorago (Bloch, 1791)
Choerops palawanensis Seale, 1910	X	Choerodon oligacanthus (Bleeker, 1851)
Choerops unimaculatus Cartier, 1874	X	Choerodon schoenleinii (Valenciennes, 1839)
Choerops zamboangae Seale & Bean, 1907	V	Choerodon zamboangae (Seale & Bean, 1907)
Cirrhilabrus briangreenei Tea, Pyle & Rocha, 2020	VE
Cirrhilabrus cyanogularis Tea, Frable & Gill, 2018	V
Cirrhilabrus isosceles Tea, Senou & Greene, 2016	V
Cirrhilabrus lubbocki Randall & Carpenter, 1980	V
Cirrhilabrus rubripinnis Randall & Carpenter, 1980	V
Cirrhilabrus shutmani Tea & Gill, 2017	VE
Coris philippina Fowler & Bean, 1928	X	Pseudocoris bleekeri (Hubrecht, 1876)
Duymaeria guttata Fowler & Bean, 1928	V	Pteragogus guttatus (Fowler & Bean, 1928)
Halichoeres chrysus Randall, 1981	V
Halichoeres cymatogrammus Jordan & Seale, 1905	X	Halichoeres scapularis (Bennett, 1832)
Halichoeres desmogenys Fowler & Bean, 1928	X	Halichoeres vrolikii (Bleeker, 1855)
Halichoeres hilomeni Randall & Allen, 2010	V
Halichoeres iris Seale, 1910	X	Thalassoma hardwicke (Bennett, 1830)
Halichoeres leucostigma Fowler & Bean, 1928	X	Halichoeres nigrescens (Bloch & Schneider, 1801)
Halichoeres melanochir Fowler & Bean, 1928	V
Halichoeres melasmapomus Randall, 1981	V
Halichoeres richmondi Fowler & Bean, 1928	V
Hemipteronotus nigromaculatus Herre, 1933	X	Iniistius twistii (Bleeker, 1856)
Hipposcarus schultzi Smith, 1959	X	Hipposcarus longiceps (Valenciennes, 1840)
Iniistius bakunawa Sorgon, Tea, Meren & Nañola, 2023	V
Julis truncatus Cartier, 1874	X	Thalassoma lunare (Linnaeus, 1758)
Labroides bicolor Fowler & Bean, 1928	V
Labrus baccatus Marion de Procé, 1822	X	Halichoeres nigrescens (Bloch & Schneider, 1801)
Leptojulis lambdastigma Randall & Ferraris, 1981	V
Leptojulis urostigma Randall, 1996	V
Macropharyngodon negrosensis Herre, 1932	V
Novaculops compressus Fukui, 2020	V
Oxycheilinus samurai Fukui, Muto & Motomura, 2016	V
Paracheilinus angulatus Randall & Lubbock, 1981	V
Paracheilinus carpenteri Randall & Lubbock, 1981	V
Paracheilinus lineopunctatus Randall & Lubbock, 1981	V
Platyglossus alternans Cartier, 1874	X	Halichoeres scapularis (Bennett, 1832)
Platyglossus pseudogramma Cartier, 1874	X	Halichoeres bicolor (Bloch & Schneider, 1801)
Platyglossus reticulatus Cartier, 1874	X	Halichoeres argus (Bloch & Schneider, 1801)
Platyglossus ubayensis Cartier, 1874	X	Halichoeres vrolikii (Bleeker, 1855)
Pseudojuloides mesostigma Randall & Randall, 1981	V
Pseudoscarus margaritus Cartier, 1874	X	Chlorurus spilurus (Valenciennes, 1840)
Scarus chameleon Choat & Randall, 1986	V
Scarus flavipectoralis Schultz, 1958	V
Scarus ophthalmistius Herre, 1933	X	Cetoscarus ocellatus (Valenciennes, 1840)
Scarus visayanus Herre, 1933	X	Scarus tricolor Bleeker, 1847
Stethojulis linearis Schultz, 1960	X	Stethojulis bandanensis (Bleeker, 1851)
Stethojulis zatima Jordan & Seale, 1905	X	Stethojulis interrupta (Bleeker, 1851)
Terelabrus zonalis Fukui, 2018	V
Wetmorella albofasciata Schultz & Marshall, 1954	V
Wetmorella philippina Fowler & Bean, 1928	X	Wetmorella nigropinnata (Seale, 1901)
Wetmorella triocellata Schultz & Marshall, 1954	X	Wetmorella nigropinnata (Seale, 1901)
ORDER PERCIFORMES (78)
Family Serranidae (421)
Chelidoperca santosi Williams & Carpenter, 2015	V
Chelidoperca tosaensis Matsunuma, Yamakawa & Williams, 2017	V
Family Scorpaenidae (455)
Brachypterois serrulifer Fowler, 1938	V
Hipposcorpaena filamentosa Fowler, 1938	V
Hypomacrus albaiensis Evermann & Seale, 1907	V	Scorpaenodes albaiensis (Evermann & Seale, 1907)
Hypomacrus brocki Schultz, 1966	X	Scorpaenodes minor (Smith, 1958)
Macroscorpius pallidus Fowler, 1938	X	Lioscorpius longiceps Günther, 1880
Nemapontinus tentacularis Fowler, 1938	V	Pontinus tentacularis (Fowler, 1938)
Nemapterois biocellatus Fowler, 1938	V	Dendrochirus biocellatus (Fowler, 1938)
Phenacoscorpius megalops Fowler, 1938	V	Phenacoscorpius megalops Fowler, 1938
Pteroidichthys acutus Motomura & Kanade, 2015	V
Pterois paucispinula Matsunuma & Motomura, 2014	V
Scorpaena amplisquamiceps Fowler, 1938	V	Neomerinthe amplisquamiceps (Fowler, 1938)
Scorpaena gibbifrons Fowler, 1938	X	Neomerinthe erostris (Alcock, 1896)
Scorpaena hemilepidota Fowler, 1938	X	Scorpaena neglecta Temminck & Schlegel, 1843
Scorpaena kaufmani Herre, 1952	V	Neomerinthe kaufmani (Herre, 1952)
Scorpaena mcadamsi Fowler, 1938	V	Parascorpaena mcadamsi (Fowler, 1938)
Scorpaena megalepis Fowler, 1938	V	Neomerinthe megalepis (Fowler, 1938)
Scorpaena pallidimacula Fowler, 1938	V	Neomerinthe pallidimacula (Fowler, 1938)
Scorpaena taeniophrys Fowler, 1943	V	Sebastapistes taeniophrys (Fowler, 1943)
Scorpaenopsella armata Fowler, 1938	X	Scorpaena neglecta Temminck & Schlegel, 1843
Scorpaenopsis cotticeps Fowler, 1938	V
Scorpaenopsis obtusa Randall & Eschmeyer, 2002	V
Scorpaenopsis stigma Fowler, 1938	X	Phenacoscorpius megalops Fowler, 1938
Scorpaenopsis vittapinna Randall & Eschmeyer, 2002	V
Taenianotes minutus Marion de Procé, 1822	X	An overlooked available name.
Family Triglidae (461)
Acanthostedion rugosum Fowler, 1943	X	Satyrichthys clavilapis Fowler, 1938
Bovitrigla acanthomoplate Fowler, 1938	VE
Dixiphichthys hoplites Fowler, 1938	V	Pterygotrigla hoplites (Fowler, 1938)
Dixiphistes macrorhynchus Fowler, 1938	X	Pterygotrigla macrorhynchus Kamohara, 1936
Dixiphistops megalops Fowler, 1938	V	Pterygotrigla megalops (Fowler, 1938)
Gargariscus semidentatus Smith, 1917	X	Gargariscus prionocephalus (Duméril, 1869)
Heminodus philippinus Smith, 1917	V
Lepidotrigla argyrosoma Fowler, 1938	V
Lepidotrigla deasoni Herre & Kauffman, 1952	VE
Lepidotrigla eydouxii Sauvage, 1878	VE
Lepidotrigla macrobrachium Fowler, 1938	VE
Lepidotrigla pectoralis Fowler, 1938	V
Lepidotrigla punctipectoralis Fowler, 1938	V
Lepidotrigla venusta Fowler, 1938	V
Nemaperistedion orientale Fowler, 1938	V	Scalicus orientalis (Fowler, 1938)
Otohime tagala Herre & Kauffman, 1952	V	Pterygotrigla tagala (Herre & Kauffman, 1952)
Paraheminodus kamoharai Kawai, Imamura & Nakaya, 2004	VE
Peristedion amblygenys Fowler, 1938	V
Peristedion longiceps Fowler, 1943	VE	Satyrichthys longiceps (Fowler, 1943)
Peristedion welchi Herre, 1925	V	Satyrichthys welchi (Herre, 1925)
Pterygotrigla urashimai Richards, Yato & Last, 2003	VE
Pterygotrigla cajorarori Richards & Yato, 2012	V
Satyrichthys clavilapis Fowler, 1938	V
Satyrichthys milleri Kawai, 2013	V
Family Bembridae (463)
Brachybembras aschemeieri Fowler, 1938	V
Parabembras multisquamata Kai & Fricke, 2018	V
Family Platycephalidae (464)
Cymbacephalus armatus Fowler, 1938	VE	Thysanophrys armata (Fowler, 1938)
Elates thompsoni Jordan & Seale, 1907	X	Elates ransonnettii (Steindachner, 1876)
Platycephalus fasciatus Günther, 1872	X	Cociella punctata (Cuvier, 1829)
Thysanophrys chiltonae Schultz, 1966	V
Family Hoplichthyidae (465)
Acanthoplichthys pectoralis Fowler, 1943	V	Hoplichthys pectoralis (Fowler, 1943)
Monhoplichthys gregoryi Fowler, 1938	V	Hoplichthys gregoryi (Fowler, 1938)
Monhoplichthys prosemion Fowler, 1938	VE	Hoplichthys prosemion (Fowler, 1938)
Family Anthiadidae
Anthias parvirostris Randall & Lubbock, 1981	V	Pyronotanthias parvirostris (Randall & Lubbock, 1981)
Anthias luzonensis Katayama & Masuda, 1983	V	Pseudanthias luzonensis (Katayama & Masuda, 1983)
Anthias randalli Lubbock & Allen, 1978	V	Pseudanthias randalli (Lubbock & Allen, 1978)
Anthias smithvanizi Randall & Lubbock, 1981	V	Pyronotanthias smithvanizi (Randall & Lubbock, 1981)
Mirolabrichthys imeldae Burgess, 1977	X	Pyronotanthias lori (Lubbock & Randall, 1976)
Mirolabrichthys tuka Herre & Montalban, 1927	V
Mirolabrichthys waitei Fowler, 1931	V	Luzonichthys waitei (Fowler, 1931)
Plectranthias foresti Fourmanoir, 1977	VE
Plectranthias inermis Randall, 1980	V
Plectranthias knappi Randall, 1996	VE
Plectranchias maculatus Fourmanoir, 1982	X	Selenanthias analis Tanaka, 1918
Family Bembropidae
Bembrops nelsoni Thompson & Suttkus, 2002	V
Bembrops philippinus Fowler, 1939	V
Family Epinephelidae
Cephalopholis aitha Randall & Heemstra, 1991	V
Cephalopholis albomarginatus Fowler & Bean, 1930	V
Cephalopholis kendalli Evermann & Seale, 1907	X	Cephalopholis cyanostigma (Valenciennes, 1828)
Cephalopholis maculatus Seale & Bean, 1907	X	Cephalopholis miniata (Forsskål, 1775)
Cephalopholis obtusauris Evermann & Seale, 1907	X	Cephalopholis aurantia (Valenciennes, 1828)
Epinephelus albimaculatus Seale, 1910	X	Epinephelus bleekeri (Vaillant, 1878)
Epinephelus matterni Fowler, 1918	X	Epinephelus rivulatus (Valenciennes, 1830)
Plectropomus truncatus Fowler & Bean, 1930	X	Plectropomus areolatus (Rüppell, 1830)
Family Grammistidae
Pseudogramma erythreum Randall & Baldwin, 1997	V
Family Liopropomatidae
Liopropoma collettei Randall & Taylor, 1988	V
Ypsigramma lineata Schultz, 1953	X	Liopropoma susumi (Jordan & Seale, 1906)
Family Synanceiidae
Aploactoides philippinus Fowler, 1938	V	Erisphex philippinus (Fowler, 1938)
Coccotropus obbesi Weber, 1913	V	Paraploactis obbesi (Weber, 1913)
Inimicus bifilis Fowler, 1938	X	Inimicus didactylus (Pallas, 1769)
Minous radiatus Matsunuma & Motomura, 2018	V
Ocosia zaspilota Poss & Eschmeyer, 1975	VE
Prosopodasys cypho Fowler, 1938	VE	Pseudovespicula cypho (Fowler, 1938)
Prosopodasys gogorzae Jordan & Seale, 1905	X	Trichosomus trachinoides (Cuvier, 1829)
Prosopodasys zonatus Weber, 1913	V	Paracentropogon zonatus (Weber, 1913)
Xenaploactis anopta Poss & Eschmeyer, 1980	VE
ORDER ACANTHURIFORMES (81)
Family Acanthuridae (501)
Acanthurus albimento Carpenter, Williams & Santos, 2017	VE
Acanthurus auranticavus Randall, 1956	V
Acanthurus leucocheilus Herre, 1927	V
Acanthurus mindorensis Herre, 1927	VE
Acanthurus philippinus Herre, 1927	X	Acanthurus thompsoni (Fowler, 1923)
Ctenochaetus binotatus Randall, 1955	V
Naso caeruleacauda Randall, 1994	V
Naso fageni Morrow, 1954	V
Naso lopezi Herre, 1927	V
ORDER SPARIFORMES (82)
Family Nemipteridae (505)
Nemipterus worcesteri Evermann & Seale, 1907	X	Nemipterus furcosus (Valenciennes, 1830)
Parascolopsis tanyactis Russell, 1986	V
Pentapodus lineoscapularis Fowler, 1943	X	Pentapodus bifasciatus (Bleeker, 1848)
Dentex filiformis Seale, 1910	X	Pentapodus setosus (Valenciennes, 1830)
Scolopsis luzonia Jordan & Seale, 1907	X	Scolopsis ciliata (Lacepède, 1802)
Scolopsis bulanensis Evermann & Seale, 1907	X	Scolopsis xenochrous Günther, 1872
Family Lethrinidae (506)
Lethrinus atkinsoni Seale, 1910	V
Lethrinus cutambi Seale, 1910	X	Lethrinus obsoletus (Forsskål, 1775)
ORDER LOPHIIFORMES (84)
Family Lophiidae (509)
Lophiodes olivaceus Smith & Radcliffe, 1912	X	Lophiodes mutilus (Alcock, 1894)
Lophiodes infrabrunneus Smith & Radcliffe, 1912	X	Lophiodes triradiatus (Lloyd, 1909)
Family Antennariidae (510)
Antennarius altipinnis Smith & Radcliffe, 1912	X	Abantennarius dorehensis (Bleeker, 1859)
Antennarius rosaceus Smith & Radcliffe, 2012	V	Abantennarius rosaceus (Smith & Radcliffe, 1912)
Antennarius subteres Smith & Radcliffe, 1912	V	Nudiantennarius subteres (Smith & Radcliffe, 1912)
Phrynelox lochites Schutlz, 1964	X	Antennarius striatus (Shaw, 1794)
Family Chaunacidae (514)
Chaunax albatrossae Ho & Ma, 2022	VE
Chaunax breviradius Le Danois, 1978	V
Chaunax gomoni Ho, Kawai & Satria, 2015	V
Family Ogcocephalidae (515)
Coelophrys arca Smith & Radcliffe, 1912	V
Coelophrys brevipes Smith & Radcliffe, 1912	V
Coelophrys mollis Smith& Radcliffe, 1912	V
Dibranchus simulus Smith & Radcliffe, 1912	V
Halicmetus reticulatus Smith & Radcliffe, 1912	V
Halieutopsis vermicularis Smith & Radcliffe, 1912	X	Halieutopsis nasuta (Alcock, 1891)
Malthopsis arrietty Ho, 2020	VE
Malthopsis ocellata Smith & Radcliffe, 1912	X	Malthopsis annulifera Tanaka, 1908
Family Oneirodidae (521)
Chirophryne xenolophus Regan & Trewavas, 1932	V
Dermatias platynogaster Smith & Radcliffe, 1912	V
Family Histiophrynidae
Antennarius lithinostomus Jordan & Richardson, 1908	V	Lophiocharon lithinostomus (Jordan & Richardson, 1908)
ORDER TETRAODONTIFORMES (85)
Family Triacanthodidae (528)
Halimochirurgus macraulos Fowler, 1934	X	Halimochirurgus alcocki Weber, 1913
Halimochirurgus triacanthus Fowler, 1934	X	Halimochirurgus alcocki Weber, 1913
Macrorhamphosodes platycheilus Fowler, 1934	V
Paratriacanthodes herrei Myers, 1934	V
Family Balistidae (532)
Canthidermis viola Herre, 1926	X	Canthidermis maculata (Bloch, 1786)
Balistes rotundatus Marion de Procé, 1822	V	Canthidermis rotundata (Marion de Procé, 1822)
Balistes humilis Herre, 1924	X	Sufflamen chrysopterum (Bloch & Schneider, 1801)
Family Monacanthidae (533)
Cantherhines cerinus Randall, 2011	VE
Stephanolepis nigrolineatus Herre, 1927	V	Pervagor nigrolineatus (Herre, 1927)
Monacanthus tessellatus Günther, 1880	V	Thamnaconus tessellatus (Günther, 1880)
Family Tetraodontidae (535)
Canthigaster leoparda Lubbock & Allen, 1979	V
Tetrodon compressus Marion de Procé, 1822	V	Canthigaster compressa (Marion de Procé, 1822)
Tetrodon manilensis Marion de Procé, 1822	V	Arothron manilensis (Marion de Procé, 1822)
ORDER ACROPOMATIFORMES
Family Acropomatidae (399)
Acropoma boholensis Yamanoue & Matsuura, 2002	VE	Acropoma boholense Yamanoue & Matsuura, 2002
Acropoma philippinense Günther, 1880	V	Parascombrops philippinensis (Günther, 1880)
Rhomboserranus gracilispinis Fowler, 1943	X	Doederleinia berycoides (Hilgendorf, 1879)
Family Hemerocoetidae
Pteropsaron dabfar Iwamoto, 2014	VE
Pteropsaron levitoni Iwamoto, 2014	V
Pteropsaron springeri Smith & Johnson, 2007	V
Roxasella fusiforme Fowler, 1943	V	Matsubaraea fusiformis (Fowler, 1943)
Family Malakichthyidae
Malakichthys similis Yamanoue & Matsuura, 2004	VE
Family Synagropidae
Parascombrops glossodon Schwarzhans & Prokofiev, 2017	V
Parascombrops nakayamai Schwarzhans & Prokofiev, 2017	V
Parascombrops parvidens Schwarzhans & Prokofiev, 2017	V
Synagrops serratospinosa Smith & Radcliffe, 1912	V	Parascombrops serratospinosus (Smith & Radcliffe, 1912)
ORDER CENTRACHIFORMES
Family Terapontidae (413)
Datnia plumbea Kner, 1864	VE	Leiopotherapon plumbeus (Kner, 1864)
Therapon brevispinis Peters, 1868	X	Leiopotherapon plumbeus (Kner, 1864)
Family Cirrhitidae (439)
Cirrhitichthys analis Fowler, 1938	X	Cirrhitichthys aprinus (Cuvier, 1829)
Cirrhitichthys falco Randall, 1963	V
Oxycirrhites morrisi Fowler, 1934	X	Oxycirrhites typus Bleeker, 1857
ORDER CHAETODONTIFORMES
Family Leiognathidae (431)
Gazza rhombea Kimura, Yamashita & Iwatsuki, 2000	V
Leiognathus edwardsi Evermann & Seale, 1907	V
Leiognathus panayensis Kimura & Dunlap, 2003	VE	Photopectoralis panayensis (Kimura & Dunlap, 2003)
Leiognathus philippinus Fowler, 1918	X	Eubleekeria splendens (Cuvier, 1829)
Leiognathus stercorarius Evermann & Seale, 1907	V	Photolateralis stercorarius (Evermann & Seale, 1907)
Nuchequula flavaxilla Kimura, Kimura & Ikejima, 2008	VE
Photoplagios laterofenestra Sparks & Chakrabarty, 2007	V	Equulites laterofenestra (Sparks & Chakrabarty, 2007)
Family Chaetodontidae (432)
Chaetodon adiergastos Seale, 1910	V
Chaetodon argentatus Smith & Radcliffe, 1911	V
Chaetodon carens Seale, 1910	X	Chaetodon nippon Steindachner & Döderlein, 1883
Heniochus singularius Smith & Radcliffe, 1911	V
Roa rumsfeldi Rocha, Pinheiro, W&ell, Rocha & Shepherd, 2017	VE
ORDER GERREIFORMES
Family Gerreidae (395)
Gerres philippinus Günther, 1862	X	Gerres filamentosus Cuvier, 1829
Xystaema baconensis Evermann & Seale, 1907	V	Gerres baconensis (Evermann & Seale, 1907)
ORDER LOBOTIFORMES
Family Lobotidae (504)
Hapalogenys filamentosus Iwatsuki & Russell, 2006	VE
ORDER LUTJANIFORMES
Family Haemulidae (435)
Hapalogenys meyenii Peters, 1866	X	Parapristipoma trilineatum (Thunberg, 1793)
Plectorhynchus doanei Seale, 1910	X	Plectorhinchus chaetodonoides Lacepède, 1801
Family Lutjanidae (437)
Aphareus manillae Borodin, 1930	X	Aphareus furca (Lacepède, 1801)
Lutianus luzonius Evermann & Seale, 1907	X	Lutjanus boutton (Lacepède, 1802)
Lutianus orientalis Seale, 1910	X	Lutjanus russellii (Bleeker, 1849)
Lutjanus palmeri Fowler, 1931	X	Lutjanus maxweberi Popta, 1921
Macolor macularis Fowler, 1931	V
Paracaesio gonzalesi Fourmanoir & Rivaton, 1979	V
Pinjalo lewisi Randall, Allen & Anderson, 1987	V
Pterocaesio randalli Carpenter, 1987	V
Pterocaesio tessellata Carpenter, 1987	V
Pterocaesio trilineata Carpenter, 1987	V
Rhomboplitoides megalops Fowler, 1918	X	Lutjanus lutjanus Bloch, 1790
ORDER PEMPHERIFORMES
Family Champsodontidae (380)
Champsodon curtipes Fowler, 1943	X	Champsodon nudivittis (Ogilby, 1895)
Champsodon guentheri Regan, 1908	V
Family Howellidae (398)
Schistoperca macrobrachium Fowler, 1943	X	Bathysphyraenops simplex Parr, 1933
Family Epigonidae (400)
Hynnodus megalops Smith & Radcliffe, 1912	VE	Epigonus megalops (Smith & Radcliffe, 1912)
Family Glaucosomatidae (404)
Glaucosoma taeniatus Fowler, 1934	X
Family Ostracoberycidae (405b)
Ostracoberyx dorygenys Fowler, 1934	V
Family Bathyclupeidae (408)
Bathyclupea gracilis Fowler, 1938	V	Neobathyclupea gracilis (Fowler, 1938)
Bathyclupea megaceps Fowler, 1938	V	Neobathyclupea megaceps (Fowler, 1938)
ORDER PRIACANTHIFORMES
Family Cepolidae (444)
Loxopseudochromis dorypterus Fowler, 1934	V	Owstonia dorypterus (Fowler, 1934)
Owstonia aurora Liao, Reyes & Shao, 2022	VE
Owstonia contodon Smith-Vaniz & Johnson, 2016	VE
Owstonia geminata Smith-Vaniz & Johnson, 2016	V
Owstonia melanoptera Smith-Vaniz & Johnson, 2016	VE
Owstonia sarmiento Liao, Reyes & Shao, 2009	V
Sphenanthias macrophthalmus Fourmanoir, 1985	VE	Owstonia macrophthalma (Fourmanoir, 1985)
Sphenanthias nigromarginatus Fourmanoir, 1985	VE	Owstonia nigromarginata (Fourmanoir, 1985)
Sphenanthias pectinifer Myers, 1939	X	Owstonia sibogae (Weber, 1913)
Family Priacanthidae (430)
Priacanthus fitchi Starnes, 1988	V
Priacanthus sagittarius Starnes, 1988	V
Priacanthus zaiserae Starnes & Moyer, 1988	V
ORDER STOMIATIFORMES
Family Sternoptychidae (201)
Neophos nexilis Myers, 1932	VE	Thorophos nexilis (Myers, 1932)
Polyipnus danae Harold, 1990	V
Polyipnus fraseri Fowler, 1934	VE
Polyipnus ovatus Harold, 1994	VE
Polyipnus soelae Harold, 1994	V
Polyipnus spinosus Günther, 1887	V
Polyipnus triphanos Schultz, 1938	V
Polyipnus unispinus Schultz, 1938	V
Thorophos euryops Bruun, 1931	VE
Family Stomiidae (203)
Eustomias crossotus Gibbs, Clarke & Gomon, 1983	V
Eustomias suluensis Gibbs, Clarke & Gomon, 1983	V
Melanostomias globulifer Fowler, 1934	V
Melanostomias stewarti Fowler, 1934	V
Melanostomias vierecki Fowler, 1934	V
Pseudeustomias myersi Fowler, 1934	X	Stomias affinis Günther, 1887
ORDER URANOSCOPIFORMES
Family Pinguipedidae (381)
Parapercis diplospilus Gomon, 1981	V
Parapercis flavipinna Johnson & Motomura, 2017	VE
Parapercis fuscolineata Fourmanoir, 1985	V
Parapercis lineopunctata Randall, 2003	V
Parapercis pacifica Imamura & Yoshino, 2007	V
Parapercis rubricaudalis Johnson & Motomura, 2017	V
Parapercis rufa Randall, 2001	V
Parapercis soliorta Johnson & Motomura, 2017	VE
ORDER-LEVEL INCERTAE SEDIS IN CARANGARIA
Family Sphyraenidae (334)
Sphyraena aureoflammea Seale, 1910	X	Sphyraena obtusata Cuvier, 1829
Family Polynemidae
Polynemus longifilis Cuvier, 1829	X	Polynemus paradiseus Linnaeus, 1758
Polydactylus longipes Motomura, Okamoto & Iwatsuki, 2001	V
Polydactylus opercularis Seale & Bean, 1907	X	Filimanus sealei (Jordan & Richardson, 1910)
Polydactylus sealei Jordan & Richardson, 1910	V	Filimanus sealei (Jordan & Richardson, 1910)
Polydactylus zophomus Jordan & McGregor, 1907	X	Polydactylus microstoma (Bleeker, 1851)
ORDER-LEVEL INCERTAE SEDIS IN EUPERCARIA
Family Pomacanthidae (433)
Chaetodontoplus caeruleopunctatus Yasuda & Tominaga, 1976	VE
Holacanthus chapmani Herre, 1933	X	Genicanthus lamarck (Lacepède, 1802)
Holacanthus multifasciatus Smith & Radcliffe, 1911	V	Centropyge multifasciata (Smith & Radcliffe, 1911)
Family Malacanthidae (434)
Hoplolatilus chlupatyi Klausewitz, McCosker, R&all & Zetzsche, 1978	V
Hoplolatilus marcosi Burgess, 1978	V
Hoplolatilus purpureus Burgess, 1978	V
Family Siganidae (446)
Siganus punctatissimus Fowler & Bean, 1929	V
Lo unimaculatus Evermann & Seale, 1907	V	Siganus unimaculatus (Evermann & Seale, 1907)
Family Emmelichthyidae (497)
Emmelichthys papillatus Girard, Santos & Bemis, 2024	V
Family Sciaenidae (498)
Johnius philippinus Sasaki, 1999	VE
Otolithus leuciscus Günther, 1872	X	Pennahia aneus (Bloch, 1793)
Family Callanthiidae (502)
Callanthias crosnieri Fourmanoir, 1981	V	Grammatonotus crosnieri (Fourmanoir, 1981)
Grammatonotus brianne Anderson, Greene & Rocha, 2016	VE
Family Sillaginidae (503)
Sillago argentifasciata Martin & Montalban, 1935	V
Family Latilidae
Branchiostegus ilocanus Herre, 1928	VE
Branchiostegus saitoi Dooley & Iwatsuki, 2012	VE
Branchiostegus vittatus Herre, 1926	V
ORDER-LEVEL INCERTAE SEDIS IN OVALENTARIA
Family Ambassidae (283)
Priopis lungi Jordan & Seale, 1907	X	Ambassis urotaenia Bleeker, 1852
Family Plesiopidae (286)
Acanthoplesiops echinatus Smith-Vaniz & Johnson, 1990	V
Beliops batanensis Smith-Vaniz & Johnson, 1990	V
Calloplesiops niveus Fowler & Bean, 1932	X	Calloplesiops altivelis (Steindachner, 1903)
Plesiops cephalotaenia Inger, 1955	V
Plesiops gracilis Mooi & Randall, 1991	V
Family Pomacentridae (288)
Abudefduf azurepunctatus Fowler & Bean, 1928	X	Chrysiptera oxycephala (Bleeker, 1876)
Abudefduf bleekeri Fowler & Bean, 1928	V	Chrysiptera bleekeri (Fowler & Bean, 1928)
Abudefduf coracinus Seale, 1910	X	Neoglyphidodon nigroris (Cuvier, 1830)
Abudefduf melanocarpus Fowler & Bean, 1928	X	Neopomacentrus azysron (Bleeker, 1877)
Abudefduf melanopselion Fowler, 1918	X	Hemiglyphidodon plagiometopon (Bleeker, 1852)
Abudefduf parasema Fowler, 1918	V	Chrysiptera parasema (Fowler, 1918)
Abudefduf philippinus Fowler, 1918	X	Amblyglyphidodon ternatensis (Bleeker, 1853)
Abudefduf sapphirus Jordan & Richardson, 1908	X	Chrysiptera cyanea (Quoy & Gaimard, 1825)
Abudefduf thoracotaeniatus Fowler & Bean, 1928	V	Neoglyphidodon thoracotaeniatus (Fowler & Bean, 1928)
Apogonichthys melanopterus Fowler & Bean, 1930	X	Chrysiptera cyanea (Quoy & Gaimard, 1825)
Altrichthys alelia Bernardi, Longo & Quiros, 2017	VE
Altrichthys curatus Allen, 1999	VE
Amphiprion boholensis Cartier, 1874	X	Amphiprion clarkii (Bennett, 1830)
Amphiprion sandaracinos Allen, 1972	V
Amphiprion thiellei Burgess, 1981	VE
Chromis alpha Randall, 1988	V
Chromis atripes Fowler & Bean, 1928	V	Pycnochromis atripes (Fowler & Bean, 1928)
Chromis azurelineatus Fowler & Bean, 1928	VE	Altrichthys azurelineatus (Fowler & Bean, 1928)
Chromis bitaeniatus Fowler & Bean, 1928	X	Neoglyphidodon nigroris (Cuvier, 1830)
Chromis bowesi Arango, Pinheiro, Rocha, Greene, Pyle, Copus, Shepherd & Rocha, 2019	V
Chromis delta Randall, 1988	V	Pycnochromis delta (Randall, 1988)
Chromis desmostigma Fowler & Bean, 1928	X	Acanthochromis polyacanthus (Bleeker, 1855)
Chromis elerae Fowler & Bean, 1928	V	Azurina elerae (Fowler & Bean, 1928)
Chromis gunting Arango, Pinheiro, Rocha, Greene, Pyle, Copus, Shepherd & Rocha, 2019	VE
Chromis hangganan Arango, Pinheiro, Rocha, Greene, Pyle, Copus, Shepherd & Rocha, 2019	VE
Chromis lineatus Fowler & Bean, 1928	V	Pycnochromis lineatus (Fowler & Bean, 1928)
Chromis philippinus Fowler, 1918	X	Chromis ternatensis (Bleeker, 1856)
Chromis scotochilopterus Fowler, 1918	V
Chromis weberi Fowler & Bean, 1928	V
Dascyllus caudofasciatus Montalban, 1928	X	Azurina lepidolepis (Bleeker, 1876)
Glyphidodon taenioruptus Cartier, 1874	X	Chrysiptera leucopoma (Cuvier, 1830)
Pomacentrus alexanderae Evermann & Seale, 1907	V
Pomacentrus beauforti Fowler & Bean ,1928	X	Amblypomacentrus breviceps (Schlegel & Müller, 1840)
Pomacentrus burroughi Fowler, 1918	V
Pomacentrus cheraphilus Allen, Erdmann & Hilomen, 2011	V
Pomacentrus delurus Jordan & Seale, 1905	X	Pomacentrus bankanensis Bleeker, 1854
Pomacentrus elongatus Seale, 1910	X	Pomacentrus tripunctatus Cuvier, 1830
Pomacentrus grammorhynchus Fowler, 1918	V
Pomacentrus hebardi Fowler, 1918	X	Pomacentrus simsiang Bleeker, 1856
Pomacentrus lepidogenys Fowler & Bean, 1928	V
Pomacentrus opisthostigma Fowler, 1918	V
Pomacentrus philippinus Evermann & Seale, 1907	V
Pomacentrus popei Evermann & Seale, 1907	X	Pomacentrus moluccensis Bleeker, 1853
Pomacentrus punctatolineatus Cartier, 1874	X	Pomacentrus tripunctatus Cuvier, 1830
Pomacentrus reidi Fowler & Bean, 1928	V
Pomacentrus smithi Fowler & Bean, 1928	V
Pomacentrus stigma Fowler & Bean, 1928	V
Pomacentrus suluensis Seale, 1910	X	Dischistodus melanotus (Bleeker, 1858)
Pomacentrus tablasensis Montalban, 1928	X	Pomacentrus stigma Fowler & Bean, 1928
Pomacentrus tropicus Seale, 1910	X	Pomacentrus simsiang Bleeker, 1856
Family Pseudochromidae (289)
Congrogadus hierichthys Jordan & Richardson, 1908	VE
Cypho zaps Gill, 2004	V
Dampieria atrofasciatus Herre, 1933	VE	Labracinus atrofasciatus (Herre, 1933)
Dampieria bitaeniata Fowler, 1931	V	Pseudochromis bitaeniatus (Fowler, 1931)
Dampieria melanostigma Fowler, 1931	X	Labracinus cyclophthalmus (Müller & Troschel, 1849)
Labracinus flavipinnis Seale, 1910	X	Pseudochromis tapeinosoma Bleeker, 1853
Manonichthys scintilla Gill & Williams, 2011	VE
Manonichthys winterbottomi Gill, 2004	VE
Pseudochromis aurea Seale, 1910	X	Pseudochromis fuscus Müller & Troschel, 1849
Pseudochromis colei Herre, 1933	VE
Pseudochromis eichleri Gill, Allen & Erdmann, 2012	VE
Pseudochromis fowleri Herre, 1934	V
Pseudochromis fuligifinis Gill & Williams, 2011	VE
Pseudochromis moorei Fowler, 1931	VE
Pseudochromis rex Seale, 1910	X	Pseudochromis perspicillatus Günther, 1862
Pseudochromis similimus Herre, 1933	X	Pseudochromis perspicillatus Günther, 1862
Pseudochromis striatus Gill, Shao & Chen, 1995	V
Pseudochromis swaini Herre, 1934	X	Pseudochromis fowleri Herre, 1934
Pseudoplesiops immaculatus Gill & Edwards, 2002	V
Pseudoplesiops sargenti Schultz, 1953	X	Pseudoplesiops typus Bleeker, 1858
Family Opistognathidae (290)
Gnathypops dendritica Jordan & Richardson, 1908	V	Opistognathus dendriticus (Jordan & Richardson, 1908)
Opistognathus albomaculatus Smith-Vaniz, 2023	V
Opistognathus hyalinus Smith-Vaniz, 2023	V
Opisthgnathus suluensis Herre, 1933	X
Opistognathus randalli Smith-Vaniz, 2009	V
Opistognathus variabilis Smith-Vaniz, 2009	V
Opistognathus wassi Smith-Vaniz, 2023	V

## Sheet: STable2
Supplementary Table 2. List of fish species described from the Philippines with uncertain/ unknown status. More specimens and studies are needed to ascertain the status of these nominal species.
NominalSpecies
Amia cardinalis Seale, 1910
Amia magnifica Seale, 1910
Amphacanthus ovatus Marion de Procé, 1822
Apogonichthys melanopterus Fowler and Bean, 1930
Bathytroctes hataii Fowler, 1934
Bothus tchangi Fowler, 1934
Brachirus megalepidoura Fowler, 1934
Callionymus marisinensis Fowler, 1941
Cryptocentrus vagus Herre, 1927
Cyrene philippinia Heckel, 1843
Dentex elongatus Marion de Procé, 1822
Diaphus atkinsoni Fowler, 1934
Eviota sealei Herre, 1927
Glyphidodon mutabilis Cartier, 1874
Gnatholepis turneri Roxas and Ablan, 1940
Gobiosoma pallida Herre, 1934
Gobius argulus Peters, 1868
Leptocephalus brevicaudus Peters, 1864
Leptocephalus indicus Weber, 1913
Lethrinus jagorii Peters, 1868
Mionorus mydrus Jordan and Seale, 1905
Mugilogobius luzonensis Roxas and Ablan, 1940
Muraenichthys elerae Fowler, 1934			828	valid
Narcetes garmani Fowler, 1934			349	invalid
Pleuronectes argentea Bonnaterre, 1788			35	uncertain
Pomacentrus albolineatus Montalban, 1928
Pomacentrus ovoides Cartier, 1874
Rhinogobius schultzei Herre, 1927
Saurus depressus Marion de Procé, 1822			1212
Sebastapistes nivifer Jordan and Seale, 1905
Stephanolepis retrospinis Fowler, 1943
Tamanka tagala Herre, 1927
Vaimosa villa Herre, 1927
Vaimosa rivalis Herre, 1927
Wakiyus ablani Herre, 1953
